# Supplementary material for: A Deep Representation Learning Method for Quantitative Immune Defense Function Evaluation and Its Clinical Applications
Source: Adv Sci (Weinh). 2026 Jan 15;13(17):e15929. doi: 10.1002/advs.202515929 (PMC13042766; doi:10.1002/advs.202515929)
Supplement: Supplementary file 2 — Supporting File 2: advs73806‐sup‐0002‐Supplementary Tables Revised.xlsx. [file ADVS-13-e15929-s001.xlsx]

## Sheet: Legends
Supplementary Table	Title
Table S1	Immune functional enrichment of the 619 gene sets used in ImmuDef.
Table S2	ssGSEA feature for QImmuDef-VAE training
Table S3	Gender, age and group information of disease groups
Table S4	Projects and subgroups of RNA-seq datasets for different diseases
Table S5	Clinical information of our hepatitis B patients
Table S6	Patients composition of total data

## Sheet: Table S1
	Supplementary Table S1. Immune functional enrichment of the 619 gene sets used in ImmuDef
Geneset	ID	ONTOLOGY	Description	GeneRatio	BgRatio	RichFactor	FoldEnrichment	zScore	pvalue	p.adjust	qvalue	geneID	Count	Pathway
GSE13411_NAIVE_BCELL_VS_PLASMA_CELL_UP	GO:0001776	BP	leukocyte homeostasis	6/186	100/18903	0.06	6.09774	5.09514	0.000464077	0.0280476	0.0248132	CD74/CORO1A/JAM3/PIK3CD/SH2B3/TRAF3IP2	6	GO
GSE13411_PLASMA_CELL_VS_MEMORY_BCELL_DN	GO:0001776	BP	leukocyte homeostasis	6/187	100/18903	0.06	6.06513	5.07628	0.000477435	0.0174196	0.0153425	BTK/CAMLG/CORO1A/DOCK10/LYN/PIK3CD	6	GO
GSE13547_CTRL_VS_ANTI_IGM_STIM_BCELL_12H_DN	GO:0001776	BP	leukocyte homeostasis	6/173	100/18903	0.06	6.55595	5.35369	0.000315509	0.0239234	0.0214145	ANXA1/BAX/GPR183/IL2RA/IL7R/MTHFD1	6	GO
GSE1460_INTRATHYMIC_T_PROGENITOR_VS_CD4_THYMOCYTE_DN	GO:0001776	BP	leukocyte homeostasis	6/187	100/18903	0.06	6.06513	5.07628	0.000477435	0.00663171	0.0048263	GPR183/ITPKB/PDE4B/SH2B3/TNFAIP3/TSC22D3	6	GO
GSE1460_INTRATHYMIC_T_PROGENITOR_VS_DP_THYMOCYTE_DN	GO:0001776	BP	leukocyte homeostasis	6/186	100/18903	0.06	6.09774	5.09514	0.000464077	0.0357144	0.0310129	FOXP3/ITPKB/SIT1/TNFAIP3/TNFSF14/TSC22D3	6	GO
GSE17974_IL4_AND_ANTI_IL12_VS_UNTREATED_2H_ACT_CD4_TCELL_UP	GO:0001776	BP	leukocyte homeostasis	6/159	100/18903	0.06	7.13321	5.66364	0.000200216	0.0223837	0.0200756	BCL2L11/CASP3/GPR183/SLC40A1/SLC7A11/SOS1	6	GO
GSE21670_STAT3_KO_VS_WT_CD4_TCELL_DN	GO:0001776	BP	leukocyte homeostasis	8/189	100/18903	0.08	8.00127	7.05448	7.31051e-06	0.000298711	0.000215557	BCL2/CSF1/CXCL6/HIF1A/IL2RA/IL6/JAK3/PIK3CD	8	GO
GSE21670_UNTREATED_VS_TGFB_TREATED_STAT3_KO_CD4_TCELL_DN	GO:0001776	BP	leukocyte homeostasis	5/191	100/18903	0.05	4.94843	3.99964	0.00346775	0.0485331	0.0397976	BCL2/CASP3/CSF1/IL2RA/PDE4B	5	GO
GSE22601_IMMATURE_CD4_SINGLE_POSITIVE_VS_CD8_SINGLE_POSITIVE_THYMOCYTE_UP	GO:0001776	BP	leukocyte homeostasis	7/184	100/18903	0.07	7.19136	6.15452	5.51634e-05	0.00745257	0.00655863	ITPKB/PDE4B/SASH3/SIT1/TNFAIP3/TRAF3IP2/TSC22D3	7	GO
GSE22886_NAIVE_BCELL_VS_BM_PLASMA_CELL_UP	GO:0001776	BP	leukocyte homeostasis	7/190	100/18903	0.07	6.96426	6.02563	6.75482e-05	0.005382	0.00490195	BCL10/CORO1A/ITPKB/MTHFD1/PIK3CD/RPS6/SOS2	7	GO
GSE33162_UNTREATED_VS_4H_LPS_STIM_HDAC3_HET_MACROPHAGE_DN	GO:0001776	BP	leukocyte homeostasis	7/192	100/18903	0.07	6.89172	5.9839	7.21488e-05	0.0159974	0.0135324	ABL1/BAP1/BCL2/IL7R/NKX2-3/PDE4B/PIK3CD	7	GO
GSE36476_CTRL_VS_TSST_ACT_72H_MEMORY_CD4_TCELL_YOUNG_UP	GO:0001776	BP	leukocyte homeostasis	7/186	100/18903	0.07	7.11403	6.11092	5.90653e-05	0.00885979	0.00734962	ANXA1/GPR183/IL7R/JAM3/SH2B3/TNFAIP3/TSC22D3	7	GO
GSE37301_CD4_TCELL_VS_GRANULOCYTE_MONOCYTE_PROGENITOR_DN	GO:0001776	BP	leukocyte homeostasis	9/175	100/18903	0.09	9.72154	8.45292	3.7549e-07	9.77297e-05	8.22125e-05	BCL2L11/F2R/GPR183/IL2/ITPKB/NF1/P2RX7/PDE4B/TNFSF14	9	GO
GSE40274_CTRL_VS_EOS_TRANSDUCED_ACTIVATED_CD4_TCELL_DN	GO:0001776	BP	leukocyte homeostasis	5/142	100/18903	0.05	6.65599	4.93361	0.000947176	0.0346811	0.0286874	GPR183/IL7R/MIF/P2RX7/SH2B3	5	GO
GSE24210_CTRL_VS_IL35_TREATED_TCONV_CD4_TCELL_UP	GO:0001779	BP	natural killer cell differentiation	3/188	25/18903	0.12	12.0657	5.54895	0.0018952	0.0470353	0.0418421	PTPRC/RASGRP1/SLAMF1	3	GO
GSE13522_CTRL_VS_T_CRUZI_Y_STRAIN_INF_SKIN_IFNAR_KO_UP	GO:0001909	BP	leukocyte mediated cytotoxicity	10/182	134/18903	0.0746269	7.75094	7.73252	6.95262e-07	0.000195438	0.000171766	CRTAM/CTSH/DNASE1L3/F2RL1/HLA-DRB1/IL21/KLRD1/LYST/PRF1/TYROBP	10	GO
GSE13547_CTRL_VS_ANTI_IGM_STIM_BCELL_12H_DN	GO:0001909	BP	leukocyte mediated cytotoxicity	7/173	134/18903	0.0522388	5.70792	5.25616	0.000235763	0.0209179	0.0187241	CRTAM/FCGR2B/GZMM/HLA-B/IL7R/LAMP1/PTPN6	7	GO
GSE1460_INTRATHYMIC_T_PROGENITOR_VS_CD4_THYMOCYTE_DN	GO:0001909	BP	leukocyte mediated cytotoxicity	7/187	134/18903	0.0522388	5.28059	4.97054	0.00037808	0.00548299	0.00399031	CEACAM1/CRTAM/HLA-B/HLA-G/PTPRC/SERPINB9/VAV1	7	GO
GSE20366_TREG_VS_TCONV_DN	GO:0001909	BP	leukocyte mediated cytotoxicity	7/185	134/18903	0.0522388	5.33768	5.00955	0.000354343	0.0198104	0.0173027	CD160/HLA-A/IL21/NKG7/PPP3CB/RNF19B/SLAMF7	7	GO
GSE22886_NAIVE_CD8_TCELL_VS_DC_UP	GO:0001909	BP	leukocyte mediated cytotoxicity	8/183	134/18903	0.0597015	6.16687	5.93452	4.88525e-05	0.00478212	0.00439387	CD160/CD2/CX3CR1/HLA-F/NKG7/PRF1/SERPINB9/STAT5B	8	GO
GSE30962_ACUTE_VS_CHRONIC_LCMV_SECONDARY_INF_CD8_TCELL_UP	GO:0001909	BP	leukocyte mediated cytotoxicity	7/184	134/18903	0.0522388	5.36669	5.02927	0.000342932	0.0309096	0.0292034	CD1D/CX3CR1/GZMM/HLA-A/IL7R/KLRD1/RASGRP1	7	GO
GSE5679_RARA_AGONIST_AM580_VS_AM580_AND_ROSIGLITAZONE_TREATED_DC_DN	GO:0001909	BP	leukocyte mediated cytotoxicity	7/183	134/18903	0.0522388	5.39601	5.04914	0.000331817	0.0129846	0.0110639	CD226/GZMB/IL18/IL7R/KLRD1/KLRK1/NKG7	7	GO
NAKAYA_PBMC_FLUMIST_AGE_18_50YO_7DY_UP	GO:0001909	BP	leukocyte mediated cytotoxicity	23/1451	134/18903	0.171642	2.23607	4.14039	0.000212192	0.00878773	0.00787343	CD160/CD1C/CD1D/CD2/CLEC12B/CRTAM/CTSC/CTSH/CX3CR1/IL7R/KLRD1/LILRB1/MICA/P2RX7/PPP3CB/PRDX1/PRF1/PTPN6/RAB27A/RASGRP1/SLAMF6/SLAMF7/STX7	23	GO
GSE13522_CTRL_VS_T_CRUZI_Y_STRAIN_INF_SKIN_IFNAR_KO_UP	GO:0001913	BP	T cell mediated cytotoxicity	4/182	51/18903	0.0784314	8.14609	5.03848	0.00145975	0.0427432	0.0375661	CTSH/HLA-DRB1/KLRD1/PRF1	4	GO
GSE13547_CTRL_VS_ANTI_IGM_STIM_BCELL_12H_DN	GO:0001913	BP	T cell mediated cytotoxicity	4/173	51/18903	0.0784314	8.56987	5.20239	0.00121101	0.0455825	0.040802	FCGR2B/GZMM/HLA-B/IL7R	4	GO
GSE1460_INTRATHYMIC_T_PROGENITOR_VS_CD4_THYMOCYTE_DN	GO:0001913	BP	T cell mediated cytotoxicity	4/187	51/18903	0.0784314	7.92828	4.95222	0.00161234	0.0149938	0.0109119	CEACAM1/HLA-B/HLA-G/PTPRC	4	GO
GSE23568_ID3_TRANSDUCED_VS_ID3_KO_CD8_TCELL_DN	GO:0001913	BP	T cell mediated cytotoxicity	4/196	51/18903	0.0784314	7.56423	4.80474	0.00191444	0.0433498	0.0365135	B2M/CTSH/HLA-B/IL7R	4	GO
GSE30962_ACUTE_VS_CHRONIC_LCMV_SECONDARY_INF_CD8_TCELL_UP	GO:0001913	BP	T cell mediated cytotoxicity	5/184	51/18903	0.0980392	10.0719	6.43173	0.000135245	0.0243802	0.0230343	CD1D/GZMM/HLA-A/IL7R/KLRD1	5	GO
GSE39556_UNTREATED_VS_3H_POLYIC_INJ_MOUSE_CD8A_DC_UP	GO:0001913	BP	T cell mediated cytotoxicity	4/196	51/18903	0.0784314	7.56423	4.80474	0.00191444	0.0457836	0.0392649	AZGP1/CD1C/CD1D/IL7R	4	GO
NAKAYA_PBMC_FLUMIST_AGE_18_50YO_7DY_UP	GO:0001913	BP	T cell mediated cytotoxicity	13/1451	51/18903	0.254902	3.32075	4.7852	9.16527e-05	0.0052242	0.00468067	CD1C/CD1D/CTSC/CTSH/IL7R/KLRD1/LILRB1/MICA/P2RX7/PPP3CB/PRF1/RAB27A/STX7	13	GO
GSE11057_EFF_MEM_VS_CENT_MEM_CD4_TCELL_DN	GO:0002200	BP	somatic diversification of immune receptors	5/165	81/18903	0.0617284	7.07183	5.13882	0.000715814	0.032857	0.0295837	ATM/FOXP3/LEF1/RIF1/TCF7	5	GO
GSE13547_CTRL_VS_ANTI_IGM_STIM_BCELL_12H_DN	GO:0002200	BP	somatic diversification of immune receptors	5/173	81/18903	0.0617284	6.74481	4.97959	0.000885722	0.037508	0.0335743	CD28/HSPD1/LEF1/NBN/TCF7	5	GO
GSE20366_TREG_VS_TCONV_DN	GO:0002200	BP	somatic diversification of immune receptors	6/185	81/18903	0.0740741	7.56877	5.88984	0.000143104	0.0120009	0.0104818	CCR6/CD40LG/IL2/IL4/LEF1/PARP3	6	GO
GSE22886_NAIVE_CD4_TCELL_VS_DC_UP	GO:0002200	BP	somatic diversification of immune receptors	5/181	81/18903	0.0617284	6.4467	4.83014	0.00108403	0.0410596	0.0372494	BCL11B/CD28/DCAF1/LEF1/TCF7	5	GO
GSE13522_CTRL_VS_T_CRUZI_Y_STRAIN_INF_SKIN_IFNAR_KO_UP	GO:0002218	BP	activation of innate immune response	5/182	64/18903	0.078125	8.11427	5.62104	0.000377053	0.0155867	0.0136988	FFAR2/HEXIM1/IKBKB/KLRD1/TYROBP	5	GO
NAKAYA_PBMC_FLUMIST_AGE_18_50YO_7DY_UP	GO:0002218	BP	activation of innate immune response	16/1451	64/18903	0.25	3.25689	5.21479	1.90851e-05	0.00183945	0.00164807	CASP6/CREBBP/FYN/IFI16/IKBKB/KLRD1/MAP3K7/MAVS/MNDA/NLRC4/PAK1/PSPC1/PYHIN1/RBM14/STING1/XRCC5	16	GO
GSE13522_CTRL_VS_T_CRUZI_Y_STRAIN_INF_SKIN_IFNAR_KO_UP	GO:0002220	BP	innate immune response activating cell surface receptor signaling pathway	4/182	31/18903	0.129032	13.4016	6.81359	0.000213477	0.0107158	0.00941788	FFAR2/IKBKB/KLRD1/TYROBP	4	GO
GSE13411_PLASMA_CELL_VS_MEMORY_BCELL_DN	GO:0002223	BP	stimulatory C-type lectin receptor signaling pathway	3/187	22/18903	0.136364	13.7844	5.99718	0.00127732	0.0310693	0.0273648	FYN/LYN/PAK2	3	GO
GSE13522_CTRL_VS_T_CRUZI_Y_STRAIN_INF_SKIN_IFNAR_KO_UP	GO:0002223	BP	stimulatory C-type lectin receptor signaling pathway	3/182	22/18903	0.136364	14.1631	6.0909	0.00118149	0.0364965	0.032076	IKBKB/KLRD1/TYROBP	3	GO
GSE22886_IGG_IGA_MEMORY_BCELL_VS_BM_PLASMA_CELL_UP	GO:0002223	BP	stimulatory C-type lectin receptor signaling pathway	3/191	22/18903	0.136364	13.4957	5.92476	0.00135742	0.0426979	0.0377987	FYN/IKBKB/PAK2	3	GO
GSE1460_INTRATHYMIC_T_PROGENITOR_VS_CD4_THYMOCYTE_DN	GO:0002228	BP	natural killer cell mediated immunity	6/187	77/18903	0.0779221	7.8768	6.04395	0.000114536	0.00221795	0.00161414	CEACAM1/CRTAM/HLA-B/HLA-G/SERPINB9/VAV1	6	GO
GSE20366_TREG_VS_TCONV_DN	GO:0002228	BP	natural killer cell mediated immunity	6/185	77/18903	0.0779221	7.96195	6.08566	0.000107976	0.00931369	0.00813472	CD160/HLA-A/IL21/NKG7/RNF19B/SLAMF7	6	GO
GSE22886_NAIVE_CD8_TCELL_VS_DC_UP	GO:0002228	BP	natural killer cell mediated immunity	6/183	77/18903	0.0779221	8.04897	6.12799	0.000101718	0.00634268	0.00582774	CD160/CD2/HLA-F/NKG7/SERPINB9/STAT5B	6	GO
GSE5679_RARA_AGONIST_AM580_VS_AM580_AND_ROSIGLITAZONE_TREATED_DC_DN	GO:0002228	BP	natural killer cell mediated immunity	7/183	77/18903	0.0909091	9.39046	7.29422	9.65057e-06	0.00196222	0.00167196	CD226/CD96/GZMB/IL18/KLRD1/KLRK1/NKG7	7	GO
GSE12366_PLASMA_CELL_VS_NAIVE_BCELL_DN	GO:0002262	BP	myeloid cell homeostasis	9/181	169/18903	0.0532544	5.56171	5.85696	3.72195e-05	0.00314286	0.00274364	ARNT/BTK/IL6/INPP5D/JAM3/KLF2/PTBP3/SH2B3/ZFP36L1	9	GO
GSE13522_CTRL_VS_T_CRUZI_Y_STRAIN_INF_SKIN_IFNAR_KO_UP	GO:0002262	BP	myeloid cell homeostasis	7/182	169/18903	0.0414201	4.302	4.25139	0.00127227	0.0387376	0.0340457	ACVR1B/EPAS1/ID2/LIPA/PDE4B/PKNOX1/TGFBR3	7	GO
GSE1460_INTRATHYMIC_T_PROGENITOR_VS_CD4_THYMOCYTE_DN	GO:0002262	BP	myeloid cell homeostasis	7/187	169/18903	0.0414201	4.18698	4.15982	0.00148681	0.0141872	0.0103249	ACVR2A/EPAS1/ITPKB/PDE4B/SH2B3/STAT1/ZFP36L1	7	GO
GSE21063_CTRL_VS_ANTI_IGM_STIM_BCELL_NFATC1_KO_8H_UP	GO:0002262	BP	myeloid cell homeostasis	8/179	169/18903	0.0473373	4.99898	5.10573	0.000211313	0.0138134	0.0109622	BCL6/BRD1/FAM210B/FOXO3/ITPKB/PDE4B/SLC11A2/ZFP36	8	GO
GSE21670_STAT3_KO_VS_WT_CD4_TCELL_DN	GO:0002262	BP	myeloid cell homeostasis	9/189	169/18903	0.0532544	5.32629	5.67734	5.2143e-05	0.00143149	0.001033	BCL6/CSF1/HIF1A/HIPK2/ID2/IKZF1/IL6/JAK3/PIK3CD	9	GO
GSE21670_UNTREATED_VS_IL6_TREATED_STAT3_KO_CD4_TCELL_DN	GO:0002262	BP	myeloid cell homeostasis	7/192	169/18903	0.0414201	4.07794	4.0714	0.0017286	0.027025	0.0211498	BCL6/HIF1A/ID2/IKZF1/JAK3/SOD1/STAT3	7	GO
GSE22601_IMMATURE_CD4_SINGLE_POSITIVE_VS_CD8_SINGLE_POSITIVE_THYMOCYTE_UP	GO:0002262	BP	myeloid cell homeostasis	7/184	169/18903	0.0414201	4.25524	4.21437	0.00135496	0.0494744	0.0435399	CITED2/GATA3/ITPKB/KLF2/MYB/PDE4B/TRAF3IP2	7	GO
GSE23568_ID3_TRANSDUCED_VS_ID3_KO_CD8_TCELL_DN	GO:0002262	BP	myeloid cell homeostasis	7/196	169/18903	0.0414201	3.99472	4.0028	0.00194318	0.0434953	0.036636	B2M/ETS1/MFHAS1/PDE4B/RPS6/ZFP36/ZFP36L1	7	GO
GSE26669_CD4_VS_CD8_TCELL_IN_MLR_UP	GO:0002262	BP	myeloid cell homeostasis	8/195	169/18903	0.0473373	4.5888	4.78449	0.000376578	0.0488611	0.0435047	ACVR1B/CITED2/GATA3/JAK2/PTPN2/RB1/SLC25A40/STAT5B	8	GO
GSE37301_CD4_TCELL_VS_GRANULOCYTE_MONOCYTE_PROGENITOR_DN	GO:0002262	BP	myeloid cell homeostasis	7/175	169/18903	0.0414201	4.47408	4.38526	0.00101352	0.022848	0.0192203	BCL2L11/EPAS1/IKZF1/ITPKB/NF1/PDE4B/SLC11A2	7	GO
GSE9650_EFFECTOR_VS_MEMORY_CD8_TCELL_DN	GO:0002262	BP	myeloid cell homeostasis	7/192	169/18903	0.0414201	4.07794	4.0714	0.0017286	0.0285801	0.0220569	GATA3/HSPA9/ITPKB/RPS19/RPS6/SLC11A2/ZFP36	7	GO
GSE12366_GC_VS_MEMORY_BCELL_DN	GO:0002263	BP	cell activation involved in immune response	11/187	297/18903	0.037037	3.74391	4.7642	0.000188376	0.0150439	0.0134342	CCR6/CD46/CR1/DOCK10/GPR183/HLA-F/IL23A/IL27RA/LAMP1/NDFIP1/NOTCH2	11	GO
GSE12366_GC_VS_NAIVE_BCELL_DN	GO:0002263	BP	cell activation involved in immune response	9/175	297/18903	0.030303	3.27325	3.81703	0.001836	0.0497054	0.0441166	CCR6/CD46/CEACAM1/CR1/DOCK10/GAPT/GPR183/NOTCH2/TGFB1	9	GO
GSE12366_PLASMA_CELL_VS_NAIVE_BCELL_DN	GO:0002263	BP	cell activation involved in immune response	13/181	297/18903	0.043771	4.57129	6.0995	5.9967e-06	0.00114777	0.00100198	BTK/CCR6/DNASE1L3/FGR/IL6/IRF8/LFNG/LILRB1/PRKCE/PTPN6/PTPRC/SLAMF6/ST3GAL1	13	GO
GSE13411_NAIVE_BCELL_VS_PLASMA_CELL_UP	GO:0002263	BP	cell activation involved in immune response	11/186	297/18903	0.037037	3.76404	4.78617	0.000179759	0.0176883	0.0156485	APP/BCL6/CD19/CD1C/CD74/CORO1A/IL27RA/IL4R/LAT2/NOTCH2/PIK3CD	11	GO
GSE13411_PLASMA_CELL_VS_MEMORY_BCELL_DN	GO:0002263	BP	cell activation involved in immune response	17/187	297/18903	0.0572391	5.78604	8.30991	6.91356e-09	2.77833e-06	2.44705e-06	BTK/CD19/CORO1A/DOCK10/DOCK2/HLA-DRB1/HLA-F/LAT2/LCP1/LYN/MYD88/NMI/NOTCH2/PIK3CD/PRKCZ/RIPK2/TNFSF13	17	GO
GSE13522_CTRL_VS_T_CRUZI_Y_STRAIN_INF_SKIN_IFNAR_KO_UP	GO:0002263	BP	cell activation involved in immune response	11/182	297/18903	0.037037	3.84676	4.8756	0.000148553	0.00868947	0.00763699	APP/DNASE1L3/F2RL1/FCER1G/GPR183/HLA-DRB1/IL21/LBP/LEF1/POU2AF1/TYROBP	11	GO
GSE13547_CTRL_VS_ANTI_IGM_STIM_BCELL_12H_DN	GO:0002263	BP	cell activation involved in immune response	10/173	297/18903	0.03367	3.67899	4.47229	0.000421365	0.0258136	0.0231064	ANXA1/CD28/FCGR2B/FOXP1/GPR183/HSPD1/LAMP1/LEF1/NBN/PTPN6	10	GO
GSE1460_INTRATHYMIC_T_PROGENITOR_VS_CD4_THYMOCYTE_DN	GO:0002263	BP	cell activation involved in immune response	13/187	297/18903	0.043771	4.42462	5.9461	8.54904e-06	0.000356246	0.000259262	CEACAM1/GPR183/IL27RA/IL4R/IL6R/ITGB2/LBP/LY9/NR4A3/PTPRC/RAC2/SLAMF1/SMAD7	13	GO
GSE20366_TREG_VS_TCONV_DN	GO:0002263	BP	cell activation involved in immune response	13/185	297/18903	0.043771	4.47245	5.99651	7.60838e-06	0.00287121	0.00250776	BLK/CCR6/CD40LG/IFNG/IL2/IL21/IL4/IL6R/LEF1/LGALS3/NKG7/PARP3/SEMA4A	13	GO
GSE20727_CTRL_VS_H2O2_TREATED_DC_DN	GO:0002263	BP	cell activation involved in immune response	12/185	297/18903	0.040404	4.12842	5.4024	3.77046e-05	0.0186248	0.0171023	CD1C/CLCF1/DLL1/DOCK11/DOCK2/JAK3/JUNB/LAT2/PHF14/PLCG2/PTPN6/STXBP3	12	GO
GSE20727_H2O2_VS_ROS_INHIBITOR_TREATED_DC_UP	GO:0002263	BP	cell activation involved in immune response	11/186	297/18903	0.037037	3.76404	4.78617	0.000179759	0.0228321	0.0208511	FOXP1/GATA1/GPR183/IL27RA/IL4R/ITM2A/LFNG/PGLYRP2/PTGER4/RARA/RC3H1	11	GO
GSE21670_STAT3_KO_VS_WT_CD4_TCELL_DN	GO:0002263	BP	cell activation involved in immune response	16/189	297/18903	0.0538721	5.38806	7.65995	5.29431e-08	3.87588e-06	2.79693e-06	BATF/BCL6/CCL3/CEACAM1/IL13/IL4R/IL6/IRF4/JAK3/JUNB/MIR21/NFKBIZ/PIK3CD/SBNO2/SLC11A1/TP53	16	GO
GSE21670_UNTREATED_VS_IL6_TREATED_STAT3_KO_CD4_TCELL_DN	GO:0002263	BP	cell activation involved in immune response	10/192	297/18903	0.03367	3.31492	4.07327	0.000946023	0.019168	0.0150009	BCL6/CEACAM1/F2RL1/HSPD1/JAK3/JUNB/NFKBIZ/SBNO2/STAT3/TP53	10	GO
GSE21670_UNTREATED_VS_IL6_TREATED_STAT3_KO_CD4_TCELL_UP	GO:0002263	BP	cell activation involved in immune response	13/189	297/18903	0.043771	4.3778	5.8964	9.59077e-06	0.00275351	0.0023664	APBB1IP/CD180/CD40LG/CLEC4E/FGL2/HLA-DMB/IL23A/ITGB2/LGALS3/LRP1/MYB/NCKAP1L/NLRP3	13	GO
GSE21670_UNTREATED_VS_TGFB_TREATED_STAT3_KO_CD4_TCELL_DN	GO:0002263	BP	cell activation involved in immune response	14/191	297/18903	0.047138	4.66519	6.43218	2.0688e-06	0.000217334	0.000178215	BATF/BCL6/CD46/CD84/EOMES/GAB2/IL13/IRF4/MIR21/NFKBIZ/PTGDR/RNF168/UNC13D/XBP1	14	GO
GSE22103_UNSTIM_VS_LPS_STIM_NEUTROPHIL_UP	GO:0002263	BP	cell activation involved in immune response	11/191	297/18903	0.037037	3.6655	4.6778	0.000226435	0.0254834	0.0227627	BCL3/CD40/ERCC1/EXOSC3/ICAM1/IL4R/IRF4/JUNB/LFNG/RARA/SOCS5	11	GO
GSE22886_IGG_IGA_MEMORY_BCELL_VS_BM_PLASMA_CELL_UP	GO:0002263	BP	cell activation involved in immune response	11/191	297/18903	0.037037	3.6655	4.6778	0.000226435	0.0137258	0.0121509	CD1C/CORO1A/FGR/HLA-DMB/IFNA17/NOTCH2/PIK3CD/SNAP23/STAT6/SWAP70/VAMP2	11	GO
GSE22886_NAIVE_BCELL_VS_BM_PLASMA_CELL_UP	GO:0002263	BP	cell activation involved in immune response	10/190	297/18903	0.03367	3.34981	4.11286	0.000873349	0.0333226	0.0303503	CORO1A/HLA-DMB/HLA-DRA/HLA-DRB1/IL4R/IRF8/NOTCH2/PIK3CD/RPS6/STAT6	10	GO
GSE23568_ID3_TRANSDUCED_VS_ID3_KO_CD8_TCELL_DN	GO:0002263	BP	cell activation involved in immune response	12/196	297/18903	0.040404	3.89672	5.15037	6.60837e-05	0.00514194	0.00433105	APBB1IP/BLK/CCR6/CD19/CD28/F2RL1/IL18R1/IL27RA/IL6R/ITM2A/LBP/RPS6	12	GO
GSE24210_CTRL_VS_IL35_TREATED_TCONV_CD4_TCELL_UP	GO:0002263	BP	cell activation involved in immune response	10/188	297/18903	0.03367	3.38545	4.15298	0.000805326	0.0284189	0.0252812	CD40/CD74/JAK3/NCKAP1L/NOTCH2/PTPRC/RAC2/RASGRP1/SLAMF1/TLR4	10	GO
GSE24210_RESTING_TREG_VS_TCONV_UP	GO:0002263	BP	cell activation involved in immune response	11/177	297/18903	0.037037	3.95543	4.99103	0.000116127	0.0207287	0.018397	ANXA1/F2RL1/FES/ITGAL/LYN/NOTCH2/PIK3CG/PTPRC/RASGRP1/SLAMF1/UNC13D	11	GO
GSE28408_LY6G_POS_VS_NEG_DC_UP	GO:0002263	BP	cell activation involved in immune response	11/188	297/18903	0.037037	3.724	4.74238	0.000197341	0.0406304	0.0351158	ATP7A/BCL6/CEACAM1/ICAM1/IL2/ITGAM/ITM2A/LAMP1/PTGER4/SEMA4A/TP53BP1	11	GO
GSE30962_ACUTE_VS_CHRONIC_LCMV_PRIMARY_INF_CD8_TCELL_UP	GO:0002263	BP	cell activation involved in immune response	11/187	297/18903	0.037037	3.74391	4.7642	0.000188376	0.0211561	0.0194173	APBB1IP/CCR2/CX3CR1/FCGR2B/ICAM1/ITGB2/MFNG/RARA/RASGRP1/STAT6/TBX21	11	GO
GSE339_CD4POS_VS_CD8POS_DC_UP	GO:0002263	BP	cell activation involved in immune response	11/195	297/18903	0.037037	3.59031	4.59369	0.000270806	0.0175811	0.0146442	BCL3/CCR6/FCER1G/FGR/IL6R/LAT2/LY9/PTPN6/RAC2/RELB/SMAD7	11	GO
GSE339_CD8POS_VS_CD4CD8DN_DC_DN	GO:0002263	BP	cell activation involved in immune response	11/192	297/18903	0.037037	3.64641	4.65656	0.000236905	0.0227847	0.0197812	BCL3/CCR6/FCER1G/FGR/IL6R/JUNB/LY9/MDK/RELB/RORA/SMAD7	11	GO
GSE36476_CTRL_VS_TSST_ACT_72H_MEMORY_CD4_TCELL_YOUNG_UP	GO:0002263	BP	cell activation involved in immune response	11/186	297/18903	0.037037	3.76404	4.78617	0.000179759	0.0165263	0.0137093	ANXA1/CD300A/GPR183/HLA-F/IL6R/ITGB2/JUNB/NLRP3/PLCL2/PTGER4/RORA	11	GO
GSE3691_CONVENTIONAL_VS_PLASMACYTOID_DC_SPLEEN_UP	GO:0002263	BP	cell activation involved in immune response	12/193	297/18903	0.040404	3.95729	5.21725	5.69428e-05	0.0164849	0.0144934	CD28/DOCK2/IL21/IL4R/LCP1/MFNG/POU2AF1/PRKCZ/PTPRC/RORA/RORC/SBNO2	12	GO
GSE37301_CD4_TCELL_VS_GRANULOCYTE_MONOCYTE_PROGENITOR_DN	GO:0002263	BP	cell activation involved in immune response	9/175	297/18903	0.030303	3.27325	3.81703	0.001836	0.034811	0.0292838	CCR6/CD28/CD86/GPR183/IL13/IL18R1/IL2/SEMA4A/SLAMF6	9	GO
GSE37301_HEMATOPOIETIC_STEM_CELL_VS_RAG2_KO_NK_CELL_DN	GO:0002263	BP	cell activation involved in immune response	10/176	297/18903	0.03367	3.61628	4.40566	0.000482481	0.0146287	0.0111918	CCR2/CD28/DOCK2/GATA3/GPR183/IFNG/IL10/IL18R1/JUNB/RORA	10	GO
GSE37532_WT_VS_PPARG_KO_VISCERAL_ADIPOSE_TISSUE_TCONV_UP	GO:0002263	BP	cell activation involved in immune response	16/186	297/18903	0.0538721	5.47496	7.74878	4.22932e-08	0.000133689	0.000110719	ABL1/CCR6/CD244/CD300A/CLCF1/CLEC4D/DNASE1L3/DYSF/IL6R/ITGB2/LRP1/PGLYRP2/PIK3CG/PTPRC/PYCARD/VAMP8	16	GO
GSE39556_CD8A_DC_VS_NK_CELL_DN	GO:0002263	BP	cell activation involved in immune response	14/194	297/18903	0.047138	4.59304	6.35541	2.48639e-06	0.00245738	0.00210427	BTK/CD180/CD19/DNASE1L3/GRN/IL4R/IRF4/LYN/PLCL2/PTAFR/RASGRP1/RELB/SMAD7/STAT6	14	GO
GSE39556_UNTREATED_VS_3H_POLYIC_INJ_MOUSE_CD8A_DC_UP	GO:0002263	BP	cell activation involved in immune response	13/196	297/18903	0.043771	4.22145	5.72773	1.41715e-05	0.00195972	0.00168069	CCR6/CD180/CD19/CD1C/FER/IL27RA/IL4R/IRF4/ITGB2/LYN/PTPN6/RASGRP1/SWAP70	13	GO
GSE40273_GATA1_KO_VS_WT_TREG_DN	GO:0002263	BP	cell activation involved in immune response	12/186	297/18903	0.040404	4.10622	5.37869	3.97486e-05	0.00571623	0.00488539	CLCF1/DOCK11/GPR183/HLA-DMB/IL27RA/IL6R/MALT1/PARP3/PTPN6/RELB/SLAMF1/SYK	12	GO
GSE40274_FOXP3_VS_FOXP3_AND_XBP1_TRANSDUCED_ACTIVATED_CD4_TCELL_DN	GO:0002263	BP	cell activation involved in immune response	9/150	297/18903	0.030303	3.81879	4.37903	0.000621029	0.0429147	0.0380495	CD86/GPR183/IL6R/ITGAM/LEF1/MYB/SLAMF6/TNFSF4/ZBTB7B	9	GO
GSE40443_INDUCED_VS_TOTAL_TREG_UP	GO:0002263	BP	cell activation involved in immune response	11/181	297/18903	0.037037	3.86802	4.89836	0.000141515	0.0379261	0.0343158	BCR/GATA3/HLA-DMB/ICAM1/ITGAL/NR4A3/RELB/RORA/SLAMF1/TFRC/TP53BP1	11	GO
GSE43863_TH1_VS_TFH_MEMORY_CD4_TCELL_DN	GO:0002263	BP	cell activation involved in immune response	10/192	297/18903	0.03367	3.31492	4.07327	0.000946023	0.0390853	0.0346305	CBL/CCR6/CD74/FCGR2B/HLA-DRB1/LAMP1/LAT2/PIK3CG/POU2AF1/PTPRC	10	GO
GSE46606_UNSTIM_VS_CD40L_IL2_IL5_1DAY_STIMULATED_IRF4_KO_BCELL_DN	GO:0002263	BP	cell activation involved in immune response	10/177	297/18903	0.03367	3.59585	4.38378	0.000504418	0.0465868	0.0405496	CD40/CD86/CLCF1/IL12B/IL18R1/IL23A/PRKCE/RNF168/ST3GAL1/TP53BP1	10	GO
GSE5679_RARA_AGONIST_AM580_VS_AM580_AND_ROSIGLITAZONE_TREATED_DC_DN	GO:0002263	BP	cell activation involved in immune response	12/183	297/18903	0.040404	4.17354	5.45032	3.38885e-05	0.00332547	0.00283355	ANXA1/APBB1IP/CCR2/DOCK10/IL18/IRF4/LBP/LFNG/NKG7/PGLYRP2/TBX21/TNFSF4	12	GO
GSE7219_UNSTIM_VS_LPS_AND_ANTI_CD40_STIM_NIK_NFKB2_KO_DC_UP	GO:0002263	BP	cell activation involved in immune response	14/170	297/18903	0.047138	5.24147	7.01848	5.11134e-07	0.000468369	0.000409804	CD84/CX3CR1/DOCK2/EOMES/FCGR2B/FOXP1/IL18/IL27RA/IL6R/ITGAM/LEF1/SLAMF6/SNX4/ST3GAL1	14	GO
GSE7219_WT_VS_NIK_NFKB2_KO_DC_DN	GO:0002263	BP	cell activation involved in immune response	10/161	297/18903	0.03367	3.9532	4.75448	0.000237213	0.0493245	0.0451561	CD84/FCGR2B/FOXP1/IL18R1/IL6R/KLRC2/PGLYRP1/SLAMF6/SNX4/SPN	10	GO
GSE8621_UNSTIM_VS_LPS_STIM_MACROPHAGE_DN	GO:0002263	BP	cell activation involved in immune response	12/185	297/18903	0.040404	4.12842	5.4024	3.77046e-05	0.0217456	0.0203137	BCL6/GPR183/IL27RA/IL4R/LIG4/LY9/NMI/PGLYRP1/POU2AF1/PTPN6/STAT3/TBX21	12	GO
GSE9650_EFFECTOR_VS_MEMORY_CD8_TCELL_DN	GO:0002263	BP	cell activation involved in immune response	10/192	297/18903	0.03367	3.31492	4.07327	0.000946023	0.0189619	0.014634	GATA3/IFNG/IL4R/IL6R/LAMP1/NFKBIZ/RPS6/SMAD7/TP53/VAMP2	10	GO
KAECH_DAY8_EFF_VS_MEMORY_CD8_TCELL_DN	GO:0002263	BP	cell activation involved in immune response	12/190	297/18903	0.040404	4.01978	5.28549	4.89161e-05	0.00313492	0.00232973	CD28/EOMES/FOXP1/GATA3/IFNG/IL4R/IL6R/LAMP1/SMAD7/TP53/TP53BP1/VAMP2	12	GO
NAKAYA_PBMC_FLUMIST_AGE_18_50YO_7DY_UP	GO:0002263	BP	cell activation involved in immune response	42/1451	297/18903	0.141414	1.84228	4.21866	8.74314e-05	0.00504901	0.0045237	APBB1IP/BATF/CCR2/CD1C/CD244/CD300A/CD84/CRACR2A/CX3CR1/DOCK10/EOMES/GAPT/IL27RA/IL6R/IRF8/ITGAL/ITGB2/KMT5B/LAT/LGALS1/LGALS3/LILRB1/LY9/MSH2/NDFIP1/NOTCH2/PHF14/PSEN1/PTGDR/PTPN6/RAB27A/RAC2/RASGRP1/SLAMF1/SLAMF6/SPN/ST3GAL1/STAT6/TNFSF13/TP53/TSC1/VAMP8	42	GO
GSE29949_MICROGLIA_BRAIN_VS_CD8_POS_DC_SPLEEN_UP	GO:0002269	BP	leukocyte activation involved in inflammatory response	5/194	50/18903	0.1	9.74381	6.30413	0.000157497	0.0135904	0.011592	IFNGR1/IL6/JAK2/JUN/MMP8	5	GO
GSE37532_WT_VS_PPARG_KO_VISCERAL_ADIPOSE_TISSUE_TCONV_UP	GO:0002269	BP	leukocyte activation involved in inflammatory response	5/186	50/18903	0.1	10.1629	6.46726	0.00012934	0.0104832	0.00868202	ITGB2/LRRK2/PTPRC/STAP1/TNF	5	GO
GSE12366_PLASMA_CELL_VS_NAIVE_BCELL_DN	GO:0002274	BP	myeloid leukocyte activation	8/181	237/18903	0.0337553	3.52528	3.84659	0.00206971	0.0464544	0.0405536	BTK/DNASE1L3/FGR/IFNGR1/IL6/PRKCE/PTPN6/PTPRC	8	GO
GSE13411_PLASMA_CELL_VS_MEMORY_BCELL_DN	GO:0002274	BP	myeloid leukocyte activation	9/187	237/18903	0.0379747	3.83869	4.39577	0.000604605	0.0211529	0.0186307	BTK/DOCK2/LAT2/LYN/MYD88/NMI/NOTCH2/PIK3CD/TGFBR2	9	GO
GSE1460_INTRATHYMIC_T_PROGENITOR_VS_CD4_THYMOCYTE_DN	GO:0002274	BP	myeloid leukocyte activation	10/187	237/18903	0.0421941	4.26521	5.05625	0.000129337	0.00240552	0.00175064	CD200/IL4R/ITGB2/LBP/LCP2/NR4A3/PTPRC/RAC2/SLAMF1/TNF	10	GO
GSE21670_STAT3_KO_VS_WT_CD4_TCELL_DN	GO:0002274	BP	myeloid leukocyte activation	14/189	237/18903	0.0590717	5.90811	7.64125	1.20546e-07	8.14613e-06	5.87845e-06	BATF/CCL3/CSF1/CXCL6/CXCL8/IL13/IL4R/IL6/IRF4/ITGB8/LCP2/PIK3CD/SBNO2/SLC11A1	14	GO
GSE21670_UNTREATED_VS_IL6_TREATED_CD4_TCELL_DN	GO:0002274	BP	myeloid leukocyte activation	10/186	237/18903	0.0421941	4.28814	5.07799	0.000123758	0.0444291	0.0414426	CCL5/CD74/IFNGR2/IRF4/NMI/PREX1/RASGRP1/TLR1/TLR6/TSPAN32	10	GO
GSE21670_UNTREATED_VS_TGFB_TREATED_STAT3_KO_CD4_TCELL_DN	GO:0002274	BP	myeloid leukocyte activation	10/191	237/18903	0.0421941	4.17589	4.97078	0.000153826	0.00565758	0.00463926	BATF/CD84/CSF1/GAB2/IL13/IRF4/LCP2/PTGDR/TNF/UNC13D	10	GO
GSE24210_RESTING_TREG_VS_TCONV_UP	GO:0002274	BP	myeloid leukocyte activation	12/177	237/18903	0.0506329	5.40742	6.63821	2.49043e-06	0.00177816	0.00157814	ANXA1/F2RL1/FES/LYN/NOTCH2/PIK3CG/PTPRC/RASGRP1/RHOH/SLAMF1/TRAF3IP2/UNC13D	12	GO
GSE29949_MICROGLIA_BRAIN_VS_CD8_POS_DC_SPLEEN_UP	GO:0002274	BP	myeloid leukocyte activation	9/194	237/18903	0.0379747	3.70018	4.25962	0.000786198	0.0354141	0.0302066	CD2/IFNGR1/IL1RL1/IL6/JAK2/JUN/MMP8/SLAMF1/SNX4	9	GO
GSE339_CD4POS_VS_CD8POS_DC_UP	GO:0002274	BP	myeloid leukocyte activation	9/195	237/18903	0.0379747	3.68121	4.24069	0.000815427	0.029638	0.0246869	FCER1G/FGR/LAT2/LCP2/PTPN6/RAC2/RELB/RHOH/TLR6	9	GO
GSE37301_HEMATOPOIETIC_STEM_CELL_VS_RAG2_KO_NK_CELL_DN	GO:0002274	BP	myeloid leukocyte activation	8/176	237/18903	0.0337553	3.62543	3.94299	0.00173652	0.0326018	0.0249422	CCR2/DOCK2/IFNG/IL10/IL1RL1/JMJD6/RORA/SYT11	8	GO
GSE37532_WT_VS_PPARG_KO_VISCERAL_ADIPOSE_TISSUE_TCONV_UP	GO:0002274	BP	myeloid leukocyte activation	13/186	237/18903	0.0548523	5.57459	7.06468	6.68645e-07	0.000704529	0.000583481	CD300A/CLEC4D/DNASE1L3/DYSF/ITGB2/LRRK2/PIK3CG/PTPRC/PYCARD/STAP1/TLR1/TNF/VAMP8	13	GO
GSE39556_CD8A_DC_VS_NK_CELL_DN	GO:0002274	BP	myeloid leukocyte activation	12/194	237/18903	0.0506329	4.93358	6.20534	6.42372e-06	0.00380926	0.0032619	BTK/DNASE1L3/GRN/IFNGR2/IL4R/IRF4/LYN/PTAFR/RASGRP1/RELB/RHOH/TGFBR2	12	GO
GSE39556_UNTREATED_VS_3H_POLYIC_INJ_MOUSE_CD8A_DC_UP	GO:0002274	BP	myeloid leukocyte activation	11/196	237/18903	0.0464135	4.4763	5.51246	3.85525e-05	0.00399844	0.00342914	FER/IFNGR2/IL4R/IRF4/ITGB2/LYN/PRKCD/PTPN6/RASGRP1/RHOH/TGFBR2	11	GO
GSE5679_RARA_AGONIST_AM580_VS_AM580_AND_ROSIGLITAZONE_TREATED_DC_DN	GO:0002274	BP	myeloid leukocyte activation	8/183	237/18903	0.0337553	3.48675	3.80897	0.00221628	0.0428687	0.0365274	ANXA1/CCR2/CD226/IL18/IRF4/LBP/NDRG1/PLA2G10	8	GO
GSE7219_UNSTIM_VS_LPS_AND_ANTI_CD40_STIM_NIK_NFKB2_KO_DC_UP	GO:0002274	BP	myeloid leukocyte activation	9/170	237/18903	0.0379747	4.22256	4.75581	0.000301853	0.0244057	0.021354	CD84/CX3CR1/DOCK2/FCGR2B/FOXP1/IL18/ITGAM/SNX4/TLR1	9	GO
GSE11057_EFF_MEM_VS_CENT_MEM_CD4_TCELL_DN	GO:0002285	BP	lymphocyte activation involved in immune response	8/165	207/18903	0.0386473	4.42758	4.653	0.000477521	0.0255662	0.0230192	FOXP1/FOXP3/IL12B/IL4R/IRF4/LEF1/MYB/RIF1	8	GO
GSE12366_GC_VS_MEMORY_BCELL_DN	GO:0002285	BP	lymphocyte activation involved in immune response	11/187	207/18903	0.0531401	5.3717	6.32163	7.04342e-06	0.00404997	0.00361661	CCR6/CD46/CR1/DOCK10/GPR183/HLA-F/IL23A/IL27RA/LAMP1/NDFIP1/NOTCH2	11	GO
GSE12366_GC_VS_NAIVE_BCELL_DN	GO:0002285	BP	lymphocyte activation involved in immune response	9/175	207/18903	0.0434783	4.6964	5.16912	0.000136782	0.0113149	0.0100426	CCR6/CD46/CEACAM1/CR1/DOCK10/GAPT/GPR183/NOTCH2/TGFB1	9	GO
GSE12366_PLASMA_CELL_VS_NAIVE_BCELL_DN	GO:0002285	BP	lymphocyte activation involved in immune response	8/181	207/18903	0.0386473	4.03619	4.31874	0.000876725	0.0264955	0.02313	CCR6/IL6/IRF8/LFNG/LILRB1/PTPRC/SLAMF6/ST3GAL1	8	GO
GSE13411_NAIVE_BCELL_VS_PLASMA_CELL_UP	GO:0002285	BP	lymphocyte activation involved in immune response	8/186	207/18903	0.0386473	3.92769	4.2221	0.00104543	0.0448291	0.0396594	BCL6/CD19/CD1C/CD74/CORO1A/IL27RA/IL4R/NOTCH2	8	GO
GSE13411_PLASMA_CELL_VS_MEMORY_BCELL_DN	GO:0002285	BP	lymphocyte activation involved in immune response	10/187	207/18903	0.0483092	4.88336	5.61548	4.19034e-05	0.00300043	0.00264267	CD19/CORO1A/DOCK10/HLA-DRB1/HLA-F/LCP1/NOTCH2/PRKCZ/RIPK2/TNFSF13	10	GO
GSE13547_CTRL_VS_ANTI_IGM_STIM_BCELL_12H_DN	GO:0002285	BP	lymphocyte activation involved in immune response	9/173	207/18903	0.0434783	4.75069	5.21471	0.000125366	0.0139851	0.0125184	ANXA1/CD28/FCGR2B/FOXP1/GPR183/HSPD1/LAMP1/LEF1/NBN	9	GO
GSE1460_INTRATHYMIC_T_PROGENITOR_VS_CD4_THYMOCYTE_DN	GO:0002285	BP	lymphocyte activation involved in immune response	8/187	207/18903	0.0386473	3.90669	4.20317	0.00108209	0.0115122	0.00837813	CEACAM1/GPR183/IL27RA/IL4R/IL6R/LY9/PTPRC/SMAD7	8	GO
GSE20366_TREG_VS_TCONV_DN	GO:0002285	BP	lymphocyte activation involved in immune response	12/185	207/18903	0.057971	5.92338	7.08084	9.60807e-07	0.00178165	0.00155612	CCR6/CD40LG/IFNG/IL2/IL21/IL4/IL6R/LEF1/LGALS3/NKG7/PARP3/SEMA4A	12	GO
GSE20727_H2O2_VS_ROS_INHIBITOR_TREATED_DC_UP	GO:0002285	BP	lymphocyte activation involved in immune response	10/186	207/18903	0.0483092	4.90962	5.63816	4.00392e-05	0.0155616	0.0142115	FOXP1/GPR183/IL27RA/IL4R/ITM2A/LFNG/PGLYRP2/PTGER4/RARA/RC3H1	10	GO
GSE21670_STAT3_KO_VS_WT_CD4_TCELL_DN	GO:0002285	BP	lymphocyte activation involved in immune response	12/189	207/18903	0.057971	5.79802	6.97549	1.2049e-06	5.90125e-05	4.25849e-05	BATF/BCL6/CEACAM1/IL4R/IL6/IRF4/JAK3/JUNB/MIR21/NFKBIZ/SLC11A1/TP53	12	GO
GSE21670_UNTREATED_VS_IL6_TREATED_STAT3_KO_CD4_TCELL_DN	GO:0002285	BP	lymphocyte activation involved in immune response	9/192	207/18903	0.0434783	4.28057	4.80747	0.00027376	0.00933278	0.00730385	BCL6/CEACAM1/F2RL1/HSPD1/JAK3/JUNB/NFKBIZ/STAT3/TP53	9	GO
GSE21670_UNTREATED_VS_IL6_TREATED_STAT3_KO_CD4_TCELL_UP	GO:0002285	BP	lymphocyte activation involved in immune response	11/189	207/18903	0.0531401	5.31485	6.27304	7.79383e-06	0.00260191	0.00223611	APBB1IP/CD180/CD40LG/CLEC4E/FGL2/HLA-DMB/IL23A/LGALS3/MYB/NCKAP1L/NLRP3	11	GO
GSE21670_UNTREATED_VS_TGFB_TREATED_STAT3_KO_CD4_TCELL_DN	GO:0002285	BP	lymphocyte activation involved in immune response	10/191	207/18903	0.0483092	4.78109	5.52635	5.01205e-05	0.00268697	0.00220333	BATF/BCL6/CD46/EOMES/IRF4/MIR21/NFKBIZ/RNF168/UNC13D/XBP1	10	GO
GSE22103_UNSTIM_VS_LPS_STIM_NEUTROPHIL_UP	GO:0002285	BP	lymphocyte activation involved in immune response	11/191	207/18903	0.0531401	5.2592	6.22514	8.613e-06	0.0170663	0.0152442	BCL3/CD40/ERCC1/EXOSC3/ICAM1/IL4R/IRF4/JUNB/LFNG/RARA/SOCS5	11	GO
GSE22886_NAIVE_BCELL_VS_BM_PLASMA_CELL_UP	GO:0002285	BP	lymphocyte activation involved in immune response	9/190	207/18903	0.0434783	4.32563	4.84779	0.000253333	0.0131977	0.0120205	CORO1A/HLA-DMB/HLA-DRA/HLA-DRB1/IL4R/IRF8/NOTCH2/RPS6/STAT6	9	GO
GSE22886_NAIVE_BCELL_VS_MONOCYTE_UP	GO:0002285	BP	lymphocyte activation involved in immune response	9/173	207/18903	0.0434783	4.75069	5.21471	0.000125366	0.0123119	0.0115578	CCR6/CD19/CD40LG/IFNA16/IFNA17/IFNA7/IL4R/POU2AF1/TNFSF4	9	GO
GSE23568_ID3_TRANSDUCED_VS_ID3_KO_CD8_TCELL_DN	GO:0002285	BP	lymphocyte activation involved in immune response	10/196	207/18903	0.0483092	4.65912	5.41836	6.2291e-05	0.00508918	0.00428661	APBB1IP/CCR6/CD19/CD28/F2RL1/IL18R1/IL27RA/IL6R/ITM2A/RPS6	10	GO
GSE26488_CTRL_VS_PEPTIDE_INJECTION_OT2_THYMOCYTE_DN	GO:0002285	BP	lymphocyte activation involved in immune response	8/177	207/18903	0.0386473	4.12741	4.39858	0.000758135	0.0262504	0.0219098	BCL6/CCR6/CORO1A/DOCK11/LCP1/LGALS3/PTK2B/TGFB1	8	GO
GSE28408_LY6G_POS_VS_NEG_DC_UP	GO:0002285	BP	lymphocyte activation involved in immune response	10/188	207/18903	0.0483092	4.85739	5.59296	4.38412e-05	0.037671	0.032558	ATP7A/BCL6/CEACAM1/ICAM1/IL2/ITM2A/LAMP1/PTGER4/SEMA4A/TP53BP1	10	GO
GSE31082_CD4_VS_CD8_SP_THYMOCYTE_UP	GO:0002285	BP	lymphocyte activation involved in immune response	10/187	207/18903	0.0483092	4.88336	5.61548	4.19034e-05	0.0321282	0.0286475	CD81/IL21/IL4/IL6R/KMT5B/LGALS3/PTGER4/SWAP70/TSC1/ZBTB7B	10	GO
GSE339_CD8POS_VS_CD4CD8DN_DC_DN	GO:0002285	BP	lymphocyte activation involved in immune response	10/192	207/18903	0.0483092	4.75619	5.50445	5.23771e-05	0.0107046	0.00929349	BCL3/CCR6/FCER1G/IL6R/JUNB/LY9/MDK/RELB/RORA/SMAD7	10	GO
GSE36476_CTRL_VS_TSST_ACT_72H_MEMORY_CD4_TCELL_YOUNG_UP	GO:0002285	BP	lymphocyte activation involved in immune response	9/186	207/18903	0.0434783	4.41865	4.93013	0.00021626	0.0181277	0.0150378	ANXA1/GPR183/HLA-F/IL6R/JUNB/NLRP3/PLCL2/PTGER4/RORA	9	GO
GSE3691_CONVENTIONAL_VS_PLASMACYTOID_DC_SPLEEN_UP	GO:0002285	BP	lymphocyte activation involved in immune response	10/193	207/18903	0.0483092	4.73155	5.48271	5.47198e-05	0.0164849	0.0144934	CD28/IL21/IL4R/LCP1/MFNG/POU2AF1/PRKCZ/PTPRC/RORA/RORC	10	GO
GSE37301_CD4_TCELL_VS_GRANULOCYTE_MONOCYTE_PROGENITOR_DN	GO:0002285	BP	lymphocyte activation involved in immune response	8/175	207/18903	0.0386473	4.17458	4.43939	0.000703888	0.0194355	0.0163496	CCR6/CD28/CD86/GPR183/IL18R1/IL2/SEMA4A/SLAMF6	8	GO
GSE37301_HEMATOPOIETIC_STEM_CELL_VS_RAG2_KO_NK_CELL_DN	GO:0002285	BP	lymphocyte activation involved in immune response	8/176	207/18903	0.0386473	4.15086	4.41891	0.000730606	0.0178789	0.0136783	CD28/GATA3/GPR183/IFNG/IL10/IL18R1/JUNB/RORA	8	GO
GSE37532_WT_VS_PPARG_KO_VISCERAL_ADIPOSE_TISSUE_TCONV_UP	GO:0002285	BP	lymphocyte activation involved in immune response	8/186	207/18903	0.0386473	3.92769	4.2221	0.00104543	0.0340681	0.0282147	ABL1/CCR6/CD244/CLCF1/CLEC4D/IL6R/PGLYRP2/PTPRC	8	GO
GSE39556_CD8A_DC_VS_NK_CELL_DN	GO:0002285	BP	lymphocyte activation involved in immune response	8/194	207/18903	0.0386473	3.76573	4.07427	0.00136848	0.0450838	0.0386056	CD180/CD19/IL4R/IRF4/PLCL2/RELB/SMAD7/STAT6	8	GO
GSE39556_UNTREATED_VS_3H_POLYIC_INJ_MOUSE_CD8A_DC_UP	GO:0002285	BP	lymphocyte activation involved in immune response	8/196	207/18903	0.0386473	3.7273	4.03853	0.0014605	0.0389488	0.0334032	CCR6/CD180/CD19/CD1C/IL27RA/IL4R/IRF4/SWAP70	8	GO
GSE3982_MAST_CELL_VS_BCELL_DN	GO:0002285	BP	lymphocyte activation involved in immune response	9/176	207/18903	0.0434783	4.66971	5.14658	0.000142807	0.0126709	0.0111649	CD40LG/FCGR2B/HLA-DMB/HLA-DRA/HLA-DRB1/IL27RA/IL6/IRF4/IRF8	9	GO
GSE40273_GATA1_KO_VS_WT_TREG_DN	GO:0002285	BP	lymphocyte activation involved in immune response	9/186	207/18903	0.0434783	4.41865	4.93013	0.00021626	0.0167463	0.0143123	CLCF1/DOCK11/GPR183/HLA-DMB/IL27RA/IL6R/MALT1/PARP3/RELB	9	GO
GSE40274_FOXP3_VS_FOXP3_AND_XBP1_TRANSDUCED_ACTIVATED_CD4_TCELL_DN	GO:0002285	BP	lymphocyte activation involved in immune response	8/150	207/18903	0.0386473	4.87034	5.00753	0.000251601	0.0251135	0.0222664	CD86/GPR183/IL6R/LEF1/MYB/SLAMF6/TNFSF4/ZBTB7B	8	GO
GSE46606_UNSTIM_VS_CD40L_IL2_IL5_1DAY_STIMULATED_IRF4_KO_BCELL_DN	GO:0002285	BP	lymphocyte activation involved in immune response	9/177	207/18903	0.0434783	4.64333	5.12422	0.000149054	0.0383982	0.0334221	CD40/CD86/CLCF1/IL12B/IL18R1/IL23A/RNF168/ST3GAL1/TP53BP1	9	GO
GSE5679_RARA_AGONIST_AM580_VS_AM580_AND_ROSIGLITAZONE_TREATED_DC_DN	GO:0002285	BP	lymphocyte activation involved in immune response	10/183	207/18903	0.0483092	4.9901	5.70717	3.48658e-05	0.00332547	0.00283355	ANXA1/APBB1IP/DOCK10/IL18/IRF4/LFNG/NKG7/PGLYRP2/TBX21/TNFSF4	10	GO
GSE7219_UNSTIM_VS_LPS_AND_ANTI_CD40_STIM_NIK_NFKB2_KO_DC_UP	GO:0002285	BP	lymphocyte activation involved in immune response	9/170	207/18903	0.0434783	4.83453	5.28442	0.000109743	0.0150841	0.013198	EOMES/FCGR2B/FOXP1/IL18/IL27RA/IL6R/LEF1/SLAMF6/ST3GAL1	9	GO
GSE8621_UNSTIM_VS_LPS_STIM_MACROPHAGE_DN	GO:0002285	BP	lymphocyte activation involved in immune response	10/185	207/18903	0.0483092	4.93615	5.661	3.82464e-05	0.0217456	0.0203137	BCL6/GPR183/IL27RA/IL4R/LIG4/LY9/PGLYRP1/POU2AF1/STAT3/TBX21	10	GO
GSE9650_EFFECTOR_VS_MEMORY_CD8_TCELL_DN	GO:0002285	BP	lymphocyte activation involved in immune response	9/192	207/18903	0.0434783	4.28057	4.80747	0.00027376	0.00978405	0.00755092	GATA3/IFNG/IL4R/IL6R/LAMP1/NFKBIZ/RPS6/SMAD7/TP53	9	GO
KAECH_DAY8_EFF_VS_MEMORY_CD8_TCELL_DN	GO:0002285	BP	lymphocyte activation involved in immune response	11/190	207/18903	0.0531401	5.28688	6.24901	8.1945e-06	0.00119738	0.000889836	CD28/EOMES/FOXP1/GATA3/IFNG/IL4R/IL6R/LAMP1/SMAD7/TP53/TP53BP1	11	GO
NAKAYA_PBMC_FLUMIST_AGE_18_50YO_7DY_UP	GO:0002285	BP	lymphocyte activation involved in immune response	30/1451	207/18903	0.144928	1.88805	3.70437	0.000558451	0.0172113	0.0154206	APBB1IP/BATF/CD1C/CD244/CRACR2A/DOCK10/EOMES/GAPT/IL27RA/IL6R/IRF8/ITGAL/KMT5B/LGALS1/LGALS3/LILRB1/LY9/MSH2/NDFIP1/NOTCH2/PHF14/PSEN1/RAB27A/SLAMF6/SPN/ST3GAL1/STAT6/TNFSF13/TP53/TSC1	30	GO
GSE11057_EFF_MEM_VS_CENT_MEM_CD4_TCELL_DN	GO:0002286	BP	T cell activation involved in immune response	7/165	118/18903	0.059322	6.79615	5.92665	7.95494e-05	0.00618718	0.00557079	FOXP1/FOXP3/IL12B/IL4R/IRF4/LEF1/MYB	7	GO
GSE13522_CTRL_VS_T_CRUZI_Y_STRAIN_INF_SKIN_IFNAR_KO_UP	GO:0002286	BP	T cell activation involved in immune response	6/182	118/18903	0.0508475	5.28115	4.59961	0.00099155	0.0336114	0.0295403	F2RL1/FCER1G/GPR183/HLA-DRB1/IL21/LEF1	6	GO
GSE1460_INTRATHYMIC_T_PROGENITOR_VS_CD4_THYMOCYTE_DN	GO:0002286	BP	T cell activation involved in immune response	6/187	118/18903	0.0508475	5.13994	4.50918	0.00114023	0.0118039	0.00859045	CEACAM1/GPR183/IL4R/IL6R/LY9/SMAD7	6	GO
GSE17974_IL4_AND_ANTI_IL12_VS_UNTREATED_2H_ACT_CD4_TCELL_UP	GO:0002286	BP	T cell activation involved in immune response	6/159	118/18903	0.0508475	6.04509	5.06321	0.000488944	0.0369017	0.0330966	EOMES/GATA3/GPR183/IL4R/MIR21/RIPK2	6	GO
GSE20366_TREG_VS_TCONV_DN	GO:0002286	BP	T cell activation involved in immune response	8/185	118/18903	0.0677966	6.92735	6.42105	2.11494e-05	0.00425666	0.00371783	IFNG/IL2/IL21/IL4/IL6R/LEF1/LGALS3/SEMA4A	8	GO
GSE21670_STAT3_KO_VS_WT_CD4_TCELL_DN	GO:0002286	BP	T cell activation involved in immune response	12/189	118/18903	0.101695	10.1711	10.0429	2.383e-09	5.58256e-07	4.02852e-07	BATF/BCL6/CEACAM1/IL4R/IL6/IRF4/JAK3/JUNB/MIR21/NFKBIZ/SLC11A1/TP53	12	GO
GSE21670_UNTREATED_VS_IL6_TREATED_STAT3_KO_CD4_TCELL_DN	GO:0002286	BP	T cell activation involved in immune response	8/192	118/18903	0.0677966	6.67479	6.26385	2.76115e-05	0.00212381	0.0016621	BCL6/CEACAM1/F2RL1/JAK3/JUNB/NFKBIZ/STAT3/TP53	8	GO
GSE21670_UNTREATED_VS_IL6_TREATED_STAT3_KO_CD4_TCELL_UP	GO:0002286	BP	T cell activation involved in immune response	9/189	118/18903	0.0762712	7.62833	7.2584	2.89025e-06	0.00207448	0.00178283	APBB1IP/CLEC4E/FGL2/HLA-DMB/IL23A/LGALS3/MYB/NCKAP1L/NLRP3	9	GO
GSE21670_UNTREATED_VS_TGFB_TREATED_STAT3_KO_CD4_TCELL_DN	GO:0002286	BP	T cell activation involved in immune response	7/191	118/18903	0.059322	5.87102	5.36248	0.000197441	0.00678809	0.00556629	BATF/BCL6/CD46/EOMES/IRF4/MIR21/NFKBIZ	7	GO
GSE22103_UNSTIM_VS_LPS_STIM_NEUTROPHIL_UP	GO:0002286	BP	T cell activation involved in immune response	7/191	118/18903	0.059322	5.87102	5.36248	0.000197441	0.0247656	0.0221215	BCL3/ICAM1/IL4R/IRF4/JUNB/RARA/SOCS5	7	GO
GSE22886_NAIVE_BCELL_VS_BLOOD_PLASMA_CELL_UP	GO:0002286	BP	T cell activation involved in immune response	6/191	118/18903	0.0508475	5.0323	4.43914	0.00127104	0.0455707	0.0422267	APBB1IP/HLA-DMB/HLA-DRA/HLA-DRB1/IL4R/STAT6	6	GO
GSE22886_NAIVE_BCELL_VS_BM_PLASMA_CELL_UP	GO:0002286	BP	T cell activation involved in immune response	6/190	118/18903	0.0508475	5.05879	4.45647	0.00123731	0.0408765	0.0372305	HLA-DMB/HLA-DRA/HLA-DRB1/IL4R/RPS6/STAT6	6	GO
GSE28408_LY6G_POS_VS_NEG_DC_UP	GO:0002286	BP	T cell activation involved in immune response	7/188	118/18903	0.059322	5.9647	5.42209	0.000179138	0.0406304	0.0351158	ATP7A/BCL6/CEACAM1/ICAM1/IL2/PTGER4/SEMA4A	7	GO
GSE31082_CD4_VS_CD8_SP_THYMOCYTE_UP	GO:0002286	BP	T cell activation involved in immune response	8/187	118/18903	0.0677966	6.85326	6.37531	2.28503e-05	0.0304822	0.0271798	CD81/IL21/IL4/IL6R/LGALS3/PTGER4/TSC1/ZBTB7B	8	GO
GSE339_CD4POS_VS_CD8POS_DC_UP	GO:0002286	BP	T cell activation involved in immune response	6/195	118/18903	0.0508475	4.92907	4.37102	0.00141303	0.0417726	0.0347945	BCL3/FCER1G/IL6R/LY9/RELB/SMAD7	6	GO
GSE339_CD8POS_VS_CD4CD8DN_DC_DN	GO:0002286	BP	T cell activation involved in immune response	9/192	118/18903	0.0762712	7.50914	7.1848	3.28891e-06	0.0034238	0.00297247	BCL3/FCER1G/IL6R/JUNB/LY9/MDK/RELB/RORA/SMAD7	9	GO
GSE36476_CTRL_VS_TSST_ACT_72H_MEMORY_CD4_TCELL_YOUNG_UP	GO:0002286	BP	T cell activation involved in immune response	7/186	118/18903	0.059322	6.02884	5.46255	0.000167719	0.0164827	0.0136732	ANXA1/GPR183/IL6R/JUNB/NLRP3/PTGER4/RORA	7	GO
GSE37301_CD4_TCELL_VS_GRANULOCYTE_MONOCYTE_PROGENITOR_DN	GO:0002286	BP	T cell activation involved in immune response	6/175	118/18903	0.0508475	5.4924	4.73196	0.000808995	0.0201405	0.0169426	CD86/GPR183/IL18R1/IL2/SEMA4A/SLAMF6	6	GO
GSE37301_HEMATOPOIETIC_STEM_CELL_VS_RAG2_KO_NK_CELL_DN	GO:0002286	BP	T cell activation involved in immune response	6/176	118/18903	0.0508475	5.46119	4.71262	0.000833344	0.0192718	0.014744	GATA3/GPR183/IFNG/IL18R1/JUNB/RORA	6	GO
GSE3982_MAST_CELL_VS_BCELL_DN	GO:0002286	BP	T cell activation involved in immune response	6/176	118/18903	0.0508475	5.46119	4.71262	0.000833344	0.0387306	0.0341274	FCGR2B/HLA-DMB/HLA-DRA/HLA-DRB1/IL6/IRF4	6	GO
GSE40274_CTRL_VS_EOS_TRANSDUCED_ACTIVATED_CD4_TCELL_DN	GO:0002286	BP	T cell activation involved in immune response	5/142	118/18903	0.0423729	5.64067	4.39932	0.00197689	0.0496217	0.041046	FOXP1/GPR183/IL6R/MYB/SLAMF6	5	GO
GSE40274_FOXP3_VS_FOXP3_AND_SATB1_TRANSDUCED_ACTIVATED_CD4_TCELL_DN	GO:0002286	BP	T cell activation involved in immune response	7/172	118/18903	0.059322	6.51956	5.76338	0.000103205	0.0154564	0.0142953	CD80/CD86/GPR183/IL6R/MYB/SLAMF6/ZBTB7B	7	GO
GSE40274_FOXP3_VS_FOXP3_AND_XBP1_TRANSDUCED_ACTIVATED_CD4_TCELL_DN	GO:0002286	BP	T cell activation involved in immune response	8/150	118/18903	0.0677966	8.54373	7.35166	4.56468e-06	0.00111835	0.000991562	CD86/GPR183/IL6R/LEF1/MYB/SLAMF6/TNFSF4/ZBTB7B	8	GO
GSE5679_RARA_AGONIST_AM580_VS_AM580_AND_ROSIGLITAZONE_TREATED_DC_DN	GO:0002286	BP	T cell activation involved in immune response	6/183	118/18903	0.0508475	5.25229	4.58126	0.00102002	0.0267381	0.0227829	ANXA1/APBB1IP/IL18/IRF4/TBX21/TNFSF4	6	GO
GSE7219_UNSTIM_VS_LPS_AND_ANTI_CD40_STIM_NIK_NFKB2_KO_DC_UP	GO:0002286	BP	T cell activation involved in immune response	7/170	118/18903	0.059322	6.59626	5.80909	9.59284e-05	0.0143273	0.0125358	EOMES/FCGR2B/FOXP1/IL18/IL6R/LEF1/SLAMF6	7	GO
GSE9650_EFFECTOR_VS_MEMORY_CD8_TCELL_DN	GO:0002286	BP	T cell activation involved in immune response	8/192	118/18903	0.0677966	6.67479	6.26385	2.76115e-05	0.00389641	0.00300708	GATA3/IFNG/IL4R/IL6R/NFKBIZ/RPS6/SMAD7/TP53	8	GO
KAECH_DAY8_EFF_VS_MEMORY_CD8_TCELL_DN	GO:0002286	BP	T cell activation involved in immune response	8/190	118/18903	0.0677966	6.74505	6.30795	2.5616e-05	0.00239937	0.00178309	EOMES/FOXP1/GATA3/IFNG/IL4R/IL6R/SMAD7/TP53	8	GO
GSE12366_GC_VS_MEMORY_BCELL_DN	GO:0002366	BP	leukocyte activation involved in immune response	11/187	293/18903	0.0375427	3.79502	4.81963	0.000167463	0.0145896	0.0130285	CCR6/CD46/CR1/DOCK10/GPR183/HLA-F/IL23A/IL27RA/LAMP1/NDFIP1/NOTCH2	11	GO
GSE12366_GC_VS_NAIVE_BCELL_DN	GO:0002366	BP	leukocyte activation involved in immune response	9/175	293/18903	0.0307167	3.31793	3.86535	0.0016739	0.047981	0.0425861	CCR6/CD46/CEACAM1/CR1/DOCK10/GAPT/GPR183/NOTCH2/TGFB1	9	GO
GSE12366_PLASMA_CELL_VS_NAIVE_BCELL_DN	GO:0002366	BP	leukocyte activation involved in immune response	13/181	293/18903	0.0443686	4.6337	6.16349	5.17793e-06	0.00106185	0.000926967	BTK/CCR6/DNASE1L3/FGR/IL6/IRF8/LFNG/LILRB1/PRKCE/PTPN6/PTPRC/SLAMF6/ST3GAL1	13	GO
GSE13411_NAIVE_BCELL_VS_PLASMA_CELL_UP	GO:0002366	BP	leukocyte activation involved in immune response	10/186	293/18903	0.0341297	3.46857	4.2452	0.000668413	0.0358755	0.0317384	BCL6/CD19/CD1C/CD74/CORO1A/IL27RA/IL4R/LAT2/NOTCH2/PIK3CD	10	GO
GSE13411_PLASMA_CELL_VS_MEMORY_BCELL_DN	GO:0002366	BP	leukocyte activation involved in immune response	17/187	293/18903	0.0580205	5.86503	8.38908	5.64526e-09	2.77833e-06	2.44705e-06	BTK/CD19/CORO1A/DOCK10/DOCK2/HLA-DRB1/HLA-F/LAT2/LCP1/LYN/MYD88/NMI/NOTCH2/PIK3CD/PRKCZ/RIPK2/TNFSF13	17	GO
GSE13522_CTRL_VS_T_CRUZI_Y_STRAIN_INF_SKIN_IFNAR_KO_UP	GO:0002366	BP	leukocyte activation involved in immune response	10/182	293/18903	0.0341297	3.5448	4.32852	0.000564516	0.0220677	0.0193948	DNASE1L3/F2RL1/FCER1G/GPR183/HLA-DRB1/IL21/LBP/LEF1/POU2AF1/TYROBP	10	GO
GSE13547_CTRL_VS_ANTI_IGM_STIM_BCELL_12H_DN	GO:0002366	BP	leukocyte activation involved in immune response	10/173	293/18903	0.0341297	3.72921	4.52487	0.000378798	0.0250693	0.0224401	ANXA1/CD28/FCGR2B/FOXP1/GPR183/HSPD1/LAMP1/LEF1/NBN/PTPN6	10	GO
GSE1460_INTRATHYMIC_T_PROGENITOR_VS_CD4_THYMOCYTE_DN	GO:0002366	BP	leukocyte activation involved in immune response	13/187	293/18903	0.0443686	4.48502	6.00945	7.39042e-06	0.000311913	0.000226998	CEACAM1/GPR183/IL27RA/IL4R/IL6R/ITGB2/LBP/LY9/NR4A3/PTPRC/RAC2/SLAMF1/SMAD7	13	GO
GSE20366_TREG_VS_TCONV_DN	GO:0002366	BP	leukocyte activation involved in immune response	13/185	293/18903	0.0443686	4.53351	6.06006	6.57468e-06	0.00283557	0.00247663	BLK/CCR6/CD40LG/IFNG/IL2/IL21/IL4/IL6R/LEF1/LGALS3/NKG7/PARP3/SEMA4A	13	GO
GSE20727_CTRL_VS_H2O2_TREATED_DC_DN	GO:0002366	BP	leukocyte activation involved in immune response	12/185	293/18903	0.0409556	4.18478	5.46198	3.30425e-05	0.0186248	0.0171023	CD1C/CLCF1/DLL1/DOCK11/DOCK2/JAK3/JUNB/LAT2/PHF14/PLCG2/PTPN6/STXBP3	12	GO
GSE20727_H2O2_VS_ROS_INHIBITOR_TREATED_DC_UP	GO:0002366	BP	leukocyte activation involved in immune response	11/186	293/18903	0.0375427	3.81542	4.84169	0.000159773	0.0228321	0.0208511	FOXP1/GATA1/GPR183/IL27RA/IL4R/ITM2A/LFNG/PGLYRP2/PTGER4/RARA/RC3H1	11	GO
GSE21670_STAT3_KO_VS_WT_CD4_TCELL_DN	GO:0002366	BP	leukocyte activation involved in immune response	16/189	293/18903	0.0546075	5.46162	7.7349	4.38743e-08	3.35161e-06	2.41861e-06	BATF/BCL6/CCL3/CEACAM1/IL13/IL4R/IL6/IRF4/JAK3/JUNB/MIR21/NFKBIZ/PIK3CD/SBNO2/SLC11A1/TP53	16	GO
GSE21670_UNTREATED_VS_IL6_TREATED_STAT3_KO_CD4_TCELL_DN	GO:0002366	BP	leukocyte activation involved in immune response	10/192	293/18903	0.0341297	3.36017	4.1244	0.000853471	0.0189573	0.014836	BCL6/CEACAM1/F2RL1/HSPD1/JAK3/JUNB/NFKBIZ/SBNO2/STAT3/TP53	10	GO
GSE21670_UNTREATED_VS_IL6_TREATED_STAT3_KO_CD4_TCELL_UP	GO:0002366	BP	leukocyte activation involved in immune response	12/189	293/18903	0.0409556	4.09621	5.36776	4.07536e-05	0.00731273	0.00628464	APBB1IP/CD180/CD40LG/CLEC4E/FGL2/HLA-DMB/IL23A/ITGB2/LGALS3/MYB/NCKAP1L/NLRP3	12	GO
GSE21670_UNTREATED_VS_TGFB_TREATED_STAT3_KO_CD4_TCELL_DN	GO:0002366	BP	leukocyte activation involved in immune response	14/191	293/18903	0.0477816	4.72887	6.49903	1.76472e-06	0.000192476	0.000157832	BATF/BCL6/CD46/CD84/EOMES/GAB2/IL13/IRF4/MIR21/NFKBIZ/PTGDR/RNF168/UNC13D/XBP1	14	GO
GSE22103_UNSTIM_VS_LPS_STIM_NEUTROPHIL_UP	GO:0002366	BP	leukocyte activation involved in immune response	11/191	293/18903	0.0375427	3.71554	4.73291	0.000201449	0.0247656	0.0221215	BCL3/CD40/ERCC1/EXOSC3/ICAM1/IL4R/IRF4/JUNB/LFNG/RARA/SOCS5	11	GO
GSE22886_IGG_IGA_MEMORY_BCELL_VS_BM_PLASMA_CELL_UP	GO:0002366	BP	leukocyte activation involved in immune response	11/191	293/18903	0.0375427	3.71554	4.73291	0.000201449	0.013649	0.0120829	CD1C/CORO1A/FGR/HLA-DMB/IFNA17/NOTCH2/PIK3CD/SNAP23/STAT6/SWAP70/VAMP2	11	GO
GSE22886_NAIVE_BCELL_VS_BM_PLASMA_CELL_UP	GO:0002366	BP	leukocyte activation involved in immune response	10/190	293/18903	0.0341297	3.39555	4.16413	0.000787614	0.032328	0.0294445	CORO1A/HLA-DMB/HLA-DRA/HLA-DRB1/IL4R/IRF8/NOTCH2/PIK3CD/RPS6/STAT6	10	GO
GSE23568_ID3_TRANSDUCED_VS_ID3_KO_CD8_TCELL_DN	GO:0002366	BP	leukocyte activation involved in immune response	12/196	293/18903	0.0409556	3.94992	5.20896	5.80352e-05	0.00496149	0.00417906	APBB1IP/BLK/CCR6/CD19/CD28/F2RL1/IL18R1/IL27RA/IL6R/ITM2A/LBP/RPS6	12	GO
GSE24210_CTRL_VS_IL35_TREATED_TCONV_CD4_TCELL_UP	GO:0002366	BP	leukocyte activation involved in immune response	10/188	293/18903	0.0341297	3.43167	4.20439	0.000725999	0.0274447	0.0244145	CD40/CD74/JAK3/NCKAP1L/NOTCH2/PTPRC/RAC2/RASGRP1/SLAMF1/TLR4	10	GO
GSE24210_RESTING_TREG_VS_TCONV_UP	GO:0002366	BP	leukocyte activation involved in immune response	11/177	293/18903	0.0375427	4.00943	5.04734	0.000103039	0.0196187	0.0174119	ANXA1/F2RL1/FES/ITGAL/LYN/NOTCH2/PIK3CG/PTPRC/RASGRP1/SLAMF1/UNC13D	11	GO
GSE26488_CTRL_VS_PEPTIDE_INJECTION_OT2_THYMOCYTE_DN	GO:0002366	BP	leukocyte activation involved in immune response	9/177	293/18903	0.0307167	3.28044	3.8247	0.00180966	0.0483687	0.0403706	BCL6/CCR6/CORO1A/DOCK11/LCP1/LGALS3/PTK2B/SLAMF1/TGFB1	9	GO
GSE28408_LY6G_POS_VS_NEG_DC_UP	GO:0002366	BP	leukocyte activation involved in immune response	11/188	293/18903	0.0375427	3.77483	4.79773	0.000175466	0.0406304	0.0351158	ATP7A/BCL6/CEACAM1/ICAM1/IL2/ITGAM/ITM2A/LAMP1/PTGER4/SEMA4A/TP53BP1	11	GO
GSE30962_ACUTE_VS_CHRONIC_LCMV_PRIMARY_INF_CD8_TCELL_UP	GO:0002366	BP	leukocyte activation involved in immune response	11/187	293/18903	0.0375427	3.79502	4.81963	0.000167463	0.0211561	0.0194173	APBB1IP/CCR2/CX3CR1/FCGR2B/ICAM1/ITGB2/MFNG/RARA/RASGRP1/STAT6/TBX21	11	GO
GSE31082_CD4_VS_CD8_SP_THYMOCYTE_UP	GO:0002366	BP	leukocyte activation involved in immune response	11/187	293/18903	0.0375427	3.79502	4.81963	0.000167463	0.0496435	0.0442651	CD81/IL21/IL4/IL6R/KMT5B/LGALS3/PTGER4/RASGRP1/SWAP70/TSC1/ZBTB7B	11	GO
GSE339_CD4POS_VS_CD8POS_DC_UP	GO:0002366	BP	leukocyte activation involved in immune response	11/195	293/18903	0.0375427	3.63933	4.64849	0.000241106	0.0161833	0.0134799	BCL3/CCR6/FCER1G/FGR/IL6R/LAT2/LY9/PTPN6/RAC2/RELB/SMAD7	11	GO
GSE339_CD8POS_VS_CD4CD8DN_DC_DN	GO:0002366	BP	leukocyte activation involved in immune response	11/192	293/18903	0.0375427	3.69619	4.71159	0.000210804	0.0227715	0.0197697	BCL3/CCR6/FCER1G/FGR/IL6R/JUNB/LY9/MDK/RELB/RORA/SMAD7	11	GO
GSE36476_CTRL_VS_TSST_ACT_72H_MEMORY_CD4_TCELL_YOUNG_UP	GO:0002366	BP	leukocyte activation involved in immune response	11/186	293/18903	0.0375427	3.81542	4.84169	0.000159773	0.0162626	0.0134906	ANXA1/CD300A/GPR183/HLA-F/IL6R/ITGB2/JUNB/NLRP3/PLCL2/PTGER4/RORA	11	GO
GSE3691_CONVENTIONAL_VS_PLASMACYTOID_DC_SPLEEN_UP	GO:0002366	BP	leukocyte activation involved in immune response	12/193	293/18903	0.0409556	4.01132	5.2761	4.99788e-05	0.0164849	0.0144934	CD28/DOCK2/IL21/IL4R/LCP1/MFNG/POU2AF1/PRKCZ/PTPRC/RORA/RORC/SBNO2	12	GO
GSE37301_CD4_TCELL_VS_GRANULOCYTE_MONOCYTE_PROGENITOR_DN	GO:0002366	BP	leukocyte activation involved in immune response	9/175	293/18903	0.0307167	3.31793	3.86535	0.0016739	0.033085	0.0278319	CCR6/CD28/CD86/GPR183/IL13/IL18R1/IL2/SEMA4A/SLAMF6	9	GO
GSE37301_HEMATOPOIETIC_STEM_CELL_VS_RAG2_KO_NK_CELL_DN	GO:0002366	BP	leukocyte activation involved in immune response	10/176	293/18903	0.0341297	3.66565	4.45799	0.000433983	0.013777	0.0105402	CCR2/CD28/DOCK2/GATA3/GPR183/IFNG/IL10/IL18R1/JUNB/RORA	10	GO
GSE37532_WT_VS_PPARG_KO_VISCERAL_ADIPOSE_TISSUE_TCONV_UP	GO:0002366	BP	leukocyte activation involved in immune response	15/186	293/18903	0.0511945	5.20285	7.22765	2.20126e-07	0.000347908	0.000288133	ABL1/CCR6/CD244/CD300A/CLCF1/CLEC4D/DNASE1L3/DYSF/IL6R/ITGB2/PGLYRP2/PIK3CG/PTPRC/PYCARD/VAMP8	15	GO
GSE39556_CD8A_DC_VS_NK_CELL_DN	GO:0002366	BP	leukocyte activation involved in immune response	14/194	293/18903	0.0477816	4.65575	6.42194	2.12217e-06	0.00245738	0.00210427	BTK/CD180/CD19/DNASE1L3/GRN/IL4R/IRF4/LYN/PLCL2/PTAFR/RASGRP1/RELB/SMAD7/STAT6	14	GO
GSE39556_UNTREATED_VS_3H_POLYIC_INJ_MOUSE_CD8A_DC_UP	GO:0002366	BP	leukocyte activation involved in immune response	13/196	293/18903	0.0443686	4.27908	5.79019	1.22724e-05	0.00194807	0.00167071	CCR6/CD180/CD19/CD1C/FER/IL27RA/IL4R/IRF4/ITGB2/LYN/PTPN6/RASGRP1/SWAP70	13	GO
GSE40273_GATA1_KO_VS_WT_TREG_DN	GO:0002366	BP	leukocyte activation involved in immune response	12/186	293/18903	0.0409556	4.16228	5.43818	3.48405e-05	0.00526092	0.00449626	CLCF1/DOCK11/GPR183/HLA-DMB/IL27RA/IL6R/MALT1/PARP3/PTPN6/RELB/SLAMF1/SYK	12	GO
GSE40274_FOXP3_VS_FOXP3_AND_XBP1_TRANSDUCED_ACTIVATED_CD4_TCELL_DN	GO:0002366	BP	leukocyte activation involved in immune response	9/150	293/18903	0.0307167	3.87092	4.42941	0.000563604	0.0422986	0.0375033	CD86/GPR183/IL6R/ITGAM/LEF1/MYB/SLAMF6/TNFSF4/ZBTB7B	9	GO
GSE40443_INDUCED_VS_TOTAL_TREG_UP	GO:0002366	BP	leukocyte activation involved in immune response	11/181	293/18903	0.0375427	3.92082	4.95431	0.000125662	0.0379261	0.0343158	BCR/GATA3/HLA-DMB/ICAM1/ITGAL/NR4A3/RELB/RORA/SLAMF1/TFRC/TP53BP1	11	GO
GSE43863_TH1_VS_TFH_MEMORY_CD4_TCELL_DN	GO:0002366	BP	leukocyte activation involved in immune response	10/192	293/18903	0.0341297	3.36017	4.1244	0.000853471	0.0384699	0.0340852	CBL/CCR6/CD74/FCGR2B/HLA-DRB1/LAMP1/LAT2/PIK3CG/POU2AF1/PTPRC	10	GO
GSE46606_UNSTIM_VS_CD40L_IL2_IL5_1DAY_STIMULATED_IRF4_KO_BCELL_DN	GO:0002366	BP	leukocyte activation involved in immune response	10/177	293/18903	0.0341297	3.64494	4.43602	0.0004538	0.0465868	0.0405496	CD40/CD86/CLCF1/IL12B/IL18R1/IL23A/PRKCE/RNF168/ST3GAL1/TP53BP1	10	GO
GSE5679_RARA_AGONIST_AM580_VS_AM580_AND_ROSIGLITAZONE_TREATED_DC_DN	GO:0002366	BP	leukocyte activation involved in immune response	12/183	293/18903	0.0409556	4.23052	5.51009	2.96869e-05	0.00332547	0.00283355	ANXA1/APBB1IP/CCR2/DOCK10/IL18/IRF4/LBP/LFNG/NKG7/PGLYRP2/TBX21/TNFSF4	12	GO
GSE7219_UNSTIM_VS_LPS_AND_ANTI_CD40_STIM_NIK_NFKB2_KO_DC_UP	GO:0002366	BP	leukocyte activation involved in immune response	14/170	293/18903	0.0477816	5.31303	7.0879	4.34205e-07	0.000468369	0.000409804	CD84/CX3CR1/DOCK2/EOMES/FCGR2B/FOXP1/IL18/IL27RA/IL6R/ITGAM/LEF1/SLAMF6/SNX4/ST3GAL1	14	GO
GSE7219_WT_VS_NIK_NFKB2_KO_DC_DN	GO:0002366	BP	leukocyte activation involved in immune response	10/161	293/18903	0.0341297	4.00717	4.80814	0.00021277	0.0493245	0.0451561	CD84/FCGR2B/FOXP1/IL18R1/IL6R/KLRC2/PGLYRP1/SLAMF6/SNX4/SPN	10	GO
GSE8621_UNSTIM_VS_LPS_STIM_MACROPHAGE_DN	GO:0002366	BP	leukocyte activation involved in immune response	12/185	293/18903	0.0409556	4.18478	5.46198	3.30425e-05	0.0217456	0.0203137	BCL6/GPR183/IL27RA/IL4R/LIG4/LY9/NMI/PGLYRP1/POU2AF1/PTPN6/STAT3/TBX21	12	GO
GSE9650_EFFECTOR_VS_MEMORY_CD8_TCELL_DN	GO:0002366	BP	leukocyte activation involved in immune response	10/192	293/18903	0.0341297	3.36017	4.1244	0.000853471	0.0173966	0.013426	GATA3/IFNG/IL4R/IL6R/LAMP1/NFKBIZ/RPS6/SMAD7/TP53/VAMP2	10	GO
KAECH_DAY8_EFF_VS_MEMORY_CD8_TCELL_DN	GO:0002366	BP	leukocyte activation involved in immune response	12/190	293/18903	0.0409556	4.07465	5.34461	4.2909e-05	0.00295749	0.00219786	CD28/EOMES/FOXP1/GATA3/IFNG/IL4R/IL6R/LAMP1/SMAD7/TP53/TP53BP1/VAMP2	12	GO
NAKAYA_PBMC_FLUMIST_AGE_18_50YO_7DY_UP	GO:0002366	BP	leukocyte activation involved in immune response	42/1451	293/18903	0.143345	1.86743	4.31481	6.39945e-05	0.003991	0.00357577	APBB1IP/BATF/CCR2/CD1C/CD244/CD300A/CD84/CRACR2A/CX3CR1/DOCK10/EOMES/GAPT/IL27RA/IL6R/IRF8/ITGAL/ITGB2/KMT5B/LAT/LGALS1/LGALS3/LILRB1/LY9/MSH2/NDFIP1/NOTCH2/PHF14/PSEN1/PTGDR/PTPN6/RAB27A/RAC2/RASGRP1/SLAMF1/SLAMF6/SPN/ST3GAL1/STAT6/TNFSF13/TP53/TSC1/VAMP8	42	GO
GSE1460_INTRATHYMIC_T_PROGENITOR_VS_CD4_THYMOCYTE_DN	GO:0002423	BP	natural killer cell mediated immune response to tumor cell	2/187	10/18903	0.2	20.2171	6.07583	0.00415763	0.0299043	0.0217632	CEACAM1/CRTAM	2	GO
GSE1460_INTRATHYMIC_T_PROGENITOR_VS_CD4_THYMOCYTE_DN	GO:0002431	BP	Fc receptor mediated stimulatory signaling pathway	4/187	33/18903	0.121212	12.2528	6.46695	0.000303212	0.00483089	0.00351573	NR4A3/PTK2/PTPRC/VAV1	4	GO
GSE27786_LIN_NEG_VS_ERYTHROBLAST_UP	GO:0002431	BP	Fc receptor mediated stimulatory signaling pathway	4/184	33/18903	0.121212	12.4526	6.52823	0.000285114	0.0484314	0.044818	LYN/PLSCR1/PRKCD/SYK	4	GO
GSE12366_GC_VS_NAIVE_BCELL_DN	GO:0002433	BP	immune response-regulating cell surface receptor signaling pathway involved in phagocytosis	3/175	26/18903	0.115385	12.4635	5.65412	0.00173377	0.0482538	0.0428282	APPL1/CD47/VAV3	3	GO
GSE12366_PLASMA_CELL_VS_NAIVE_BCELL_DN	GO:0002433	BP	immune response-regulating cell surface receptor signaling pathway involved in phagocytosis	3/181	26/18903	0.115385	12.0504	5.54388	0.00190893	0.0441979	0.0385838	FGR/PRKCE/PTPRC	3	GO
GSE1460_INTRATHYMIC_T_PROGENITOR_VS_CD4_THYMOCYTE_DN	GO:0002433	BP	immune response-regulating cell surface receptor signaling pathway involved in phagocytosis	3/187	26/18903	0.115385	11.6637	5.43872	0.0020948	0.0182436	0.013277	PTK2/PTPRC/VAV1	3	GO
GSE24210_CTRL_VS_IL35_TREATED_TCONV_CD4_TCELL_UP	GO:0002433	BP	immune response-regulating cell surface receptor signaling pathway involved in phagocytosis	3/188	26/18903	0.115385	11.6017	5.42166	0.00212683	0.0492773	0.0438366	CD47/PAK1/PTPRC	3	GO
GSE10325_LUPUS_CD4_TCELL_VS_LUPUS_BCELL_UP	GO:0002437	BP	inflammatory response to antigenic stimulus	5/189	79/18903	0.0632911	6.33012	4.77085	0.00117413	0.0340615	0.0304822	CD28/CD6/FYN/GATA3/PLCG1	5	GO
GSE13411_PLASMA_CELL_VS_MEMORY_BCELL_DN	GO:0002437	BP	inflammatory response to antigenic stimulus	5/187	79/18903	0.0632911	6.39782	4.80556	0.00111989	0.030813	0.027139	BTK/FYN/HLA-DRB1/LYN/NOTCH2	5	GO
GSE22886_NAIVE_CD4_TCELL_VS_DC_UP	GO:0002437	BP	inflammatory response to antigenic stimulus	5/181	79/18903	0.0632911	6.6099	4.91281	0.000968303	0.0393611	0.0357086	CCR7/CD28/CD6/GATA3/LTA	5	GO
GSE43955_10H_VS_60H_ACT_CD4_TCELL_DN	GO:0002437	BP	inflammatory response to antigenic stimulus	6/190	79/18903	0.0759494	7.55616	5.88391	0.000144096	0.0177444	0.0142146	CD28/FCGR2B/HLA-E/IL10/IL12B/SELENOS	6	GO
KAECH_DAY8_EFF_VS_MEMORY_CD8_TCELL_DN	GO:0002437	BP	inflammatory response to antigenic stimulus	5/190	79/18903	0.0632911	6.2968	4.75368	0.00120197	0.0207114	0.0153917	CCR7/CD28/GATA3/NOTCH1/YES1	5	GO
GSE13411_PLASMA_CELL_VS_MEMORY_BCELL_DN	GO:0002440	BP	production of molecular mediator of immune response	11/187	333/18903	0.033033	3.33916	4.30472	0.000498246	0.0176739	0.0155665	BTK/HLA-DPA1/HLA-DPB1/HLA-DQB1/HLA-DRB1/HLA-F/LAPTM5/MYD88/PRKCZ/RIPK2/TNFSF13	11	GO
GSE1460_INTRATHYMIC_T_PROGENITOR_VS_CD4_THYMOCYTE_DN	GO:0002440	BP	production of molecular mediator of immune response	9/187	333/18903	0.027027	2.73204	3.18745	0.00603881	0.038304	0.0278761	HLA-G/IL27RA/IL4R/NR4A3/PTPRC/SLAMF1/SMAD7/TNF/TNFRSF1B	9	GO
GSE21063_CTRL_VS_ANTI_IGM_STIM_BCELL_NFATC1_KO_8H_UP	GO:0002440	BP	production of molecular mediator of immune response	10/179	333/18903	0.03003	3.17127	3.90851	0.00131484	0.0312699	0.0248154	ARID5A/BCL6/CLCF1/DHX36/MAPKAPK2/RABGEF1/SIRT1/SMAD7/SPON2/TGFB1	10	GO
GSE21670_STAT3_KO_VS_WT_CD4_TCELL_DN	GO:0002440	BP	production of molecular mediator of immune response	11/189	333/18903	0.033033	3.30383	4.26253	0.000544763	0.00826135	0.00596159	ARID5A/BATF/BCL6/DDX21/IL13/IL1B/IL4R/IL5/IL6/JAK3/SLC7A5	11	GO
GSE22886_NAIVE_BCELL_VS_BLOOD_PLASMA_CELL_UP	GO:0002440	BP	production of molecular mediator of immune response	12/191	333/18903	0.036036	3.56644	4.77372	0.000151997	0.015871	0.0147064	CD22/CLEC7A/HLA-DMB/HLA-DOB/HLA-DPA1/HLA-DPB1/HLA-DRA/HLA-DRB1/IL4R/LAPTM5/NOD1/STAT6	12	GO
GSE22886_NAIVE_BCELL_VS_BM_PLASMA_CELL_UP	GO:0002440	BP	production of molecular mediator of immune response	12/190	333/18903	0.036036	3.58521	4.7959	0.00014469	0.00833967	0.00759581	BCL10/CD22/HLA-DMA/HLA-DMB/HLA-DPA1/HLA-DPB1/HLA-DRA/HLA-DRB1/IL4R/LAPTM5/MAVS/STAT6	12	GO
GSE22886_NAIVE_BCELL_VS_MONOCYTE_UP	GO:0002440	BP	production of molecular mediator of immune response	11/173	333/18903	0.033033	3.60938	4.61702	0.000256604	0.0235166	0.0220762	CCR6/CD22/CD40LG/HLA-DOA/HLA-DOB/IGKV1D-13/IGLV1-44/IL4R/MZB1/TNFSF4/VPREB3	11	GO
GSE37301_CD4_TCELL_VS_GRANULOCYTE_MONOCYTE_PROGENITOR_DN	GO:0002440	BP	production of molecular mediator of immune response	10/175	333/18903	0.03003	3.24376	3.99318	0.00110873	0.0246069	0.0206999	ARID5A/CCR6/CD28/CD86/IL13/IL18R1/IL2/IL5/NOD1/P2RX7	10	GO
GSE37532_WT_VS_PPARG_KO_VISCERAL_ADIPOSE_TISSUE_TCONV_UP	GO:0002440	BP	production of molecular mediator of immune response	10/186	333/18903	0.03003	3.05192	3.76591	0.00175009	0.0446132	0.036948	CCR6/CD244/CLCF1/FFAR2/HLA-DOA/PTPN22/PTPRC/PYCARD/TNF/TREM1	10	GO
GSE5679_RARA_AGONIST_AM580_VS_AM580_AND_ROSIGLITAZONE_TREATED_DC_DN	GO:0002440	BP	production of molecular mediator of immune response	10/183	333/18903	0.03003	3.10195	3.82618	0.00155114	0.0340513	0.0290143	ACP5/BST2/CCR2/CD226/CD96/IL18/IRAK3/NOD1/TBX21/TNFSF4	10	GO
GSE12366_GC_VS_NAIVE_BCELL_DN	GO:0002443	BP	leukocyte mediated immunity	12/175	463/18903	0.0259179	2.79958	3.78973	0.0012974	0.0415446	0.0368734	BTN3A2/BTN3A3/CCR6/CD46/CD55/CEACAM1/CR1/FCER2/GAPT/HLA-A/LYST/TGFB1	12	GO
GSE12366_PLASMA_CELL_VS_NAIVE_BCELL_DN	GO:0002443	BP	leukocyte mediated immunity	14/181	463/18903	0.0302376	3.15791	4.62232	0.000154158	0.0092206	0.00804937	BTK/CCR6/CR2/DDX21/DNASE1L3/FCER2/FGR/IL6/INPP5D/LILRB1/PTPN6/PTPRC/SASH3/SLAMF6	14	GO
GSE13411_NAIVE_BCELL_VS_PLASMA_CELL_UP	GO:0002443	BP	leukocyte mediated immunity	13/186	463/18903	0.0280778	2.85351	4.0253	0.000693398	0.036552	0.0323368	BCL6/CD19/CD1C/CD74/CORO1A/HLA-DPB1/HLA-DRB4/IL27RA/IL4R/LAT2/PIK3CD/TRAF3IP2/TRBC1	13	GO
GSE13411_PLASMA_CELL_VS_MEMORY_BCELL_DN	GO:0002443	BP	leukocyte mediated immunity	16/187	463/18903	0.0345572	3.49324	5.42928	1.545e-05	0.00171563	0.00151106	BTK/CD19/CORO1A/HLA-DPA1/HLA-DPB1/HLA-DQB1/HLA-DRB1/HLA-F/INPP5D/LAT2/LYN/MYD88/PIK3CD/PRKCZ/TNFSF13/TRBC1	16	GO
GSE13522_CTRL_VS_T_CRUZI_Y_STRAIN_INF_SKIN_IFNAR_KO_UP	GO:0002443	BP	leukocyte mediated immunity	13/182	463/18903	0.0280778	2.91623	4.11607	0.000565235	0.0220677	0.0193948	CRTAM/CTSH/DNASE1L3/F2RL1/FCER1G/HLA-DQA1/HLA-DRB1/IGLC7/IL21/KLRD1/LYST/PRF1/TYROBP	13	GO
GSE13547_WT_VS_ZFX_KO_BCELL_ANTI_IGM_STIM_2H_DN	GO:0002443	BP	leukocyte mediated immunity	11/153	463/18903	0.0237581	2.93529	3.80851	0.00139636	0.047018	0.0422812	CD55/CLCF1/CLEC4G/F2RL1/GNL1/IL7R/IRF7/KLRK1/NDFIP1/PVR/XCL1	11	GO
GSE1460_INTRATHYMIC_T_PROGENITOR_VS_CD4_THYMOCYTE_DN	GO:0002443	BP	leukocyte mediated immunity	18/187	463/18903	0.0388769	3.92989	6.38013	8.45339e-07	7.52124e-05	5.47366e-05	CD27/CEACAM1/CRTAM/DBH/HLA-B/HLA-G/IL27RA/IL4R/ITGB2/NR4A3/PTPRC/RAC2/SERPINB9/SLAMF1/SMAD7/TNF/TNFRSF1B/VAV1	18	GO
GSE20366_TREG_VS_TCONV_DN	GO:0002443	BP	leukocyte mediated immunity	13/185	463/18903	0.0280778	2.86894	4.04776	0.000659263	0.0301563	0.026339	BLK/CCR6/CD160/CD40LG/HLA-A/IL2/IL21/IL4/NKG7/PARP3/PPP3CB/RNF19B/SLAMF7	13	GO
GSE21670_STAT3_KO_VS_WT_CD4_TCELL_DN	GO:0002443	BP	leukocyte mediated immunity	16/189	463/18903	0.0345572	3.45627	5.37759	1.76431e-05	0.000596134	0.000430185	ARID5A/BATF/BCL6/C1QBP/C3/CCL3/CEACAM1/CXCL6/DDX21/IL13/IL1B/IL21R/IL4R/IL6/JAK3/PIK3CD	16	GO
GSE21670_UNTREATED_VS_IL6_TREATED_STAT3_KO_CD4_TCELL_DN	GO:0002443	BP	leukocyte mediated immunity	13/192	463/18903	0.0280778	2.76434	3.89358	0.000931016	0.0191047	0.0149514	ARID5A/BCL6/C1QBP/C3/CEACAM1/DDX21/F2RL1/HPRT1/HSPD1/IL1B/IL21R/JAK3/NDST2	13	GO
GSE22886_IGG_IGA_MEMORY_BCELL_VS_BM_PLASMA_CELL_UP	GO:0002443	BP	leukocyte mediated immunity	17/191	463/18903	0.0367171	3.63384	5.79708	4.96635e-06	0.00101065	0.000894689	CD1C/CORO1A/CR2/FBXO38/FGR/HLA-DMA/HLA-DMB/HLA-DPB1/INPP5D/LYST/PIK3CD/SNAP23/STAT5B/STAT6/STX7/SWAP70/VAMP2	17	GO
GSE22886_NAIVE_BCELL_VS_BLOOD_PLASMA_CELL_UP	GO:0002443	BP	leukocyte mediated immunity	14/191	463/18903	0.0302376	2.99257	4.38565	0.000269696	0.0204806	0.0189777	CD84/CLEC7A/CR2/HLA-DMB/HLA-DOB/HLA-DPA1/HLA-DPB1/HLA-DRA/HLA-DRB1/IL4R/KLRB1/LYST/PIK3CD/STAT6	14	GO
GSE22886_NAIVE_BCELL_VS_BM_PLASMA_CELL_UP	GO:0002443	BP	leukocyte mediated immunity	15/190	463/18903	0.0323974	3.2232	4.88031	7.18233e-05	0.00555913	0.00506328	BCL10/CORO1A/CR2/HLA-DMA/HLA-DMB/HLA-DPA1/HLA-DPB1/HLA-DRA/HLA-DRB1/IL4R/INPP5D/LYST/MAVS/PIK3CD/STAT6	15	GO
GSE22886_NAIVE_BCELL_VS_MONOCYTE_UP	GO:0002443	BP	leukocyte mediated immunity	15/173	463/18903	0.0323974	3.53993	5.3179	2.42667e-05	0.00285983	0.00268467	CCR6/CD19/CD40LG/CR2/HLA-DOA/HLA-DOB/IGHD/IGHM/IGKC/IL21R/IL4R/NCR3/STAP1/TNFSF4/ULBP1	15	GO
GSE22886_NAIVE_CD8_TCELL_VS_DC_UP	GO:0002443	BP	leukocyte mediated immunity	12/183	463/18903	0.0259179	2.67719	3.6126	0.00189554	0.0472634	0.0434262	BTN3A2/CD160/CD2/CD28/CX3CR1/HLA-F/NKG7/PRF1/PRKCZ/SERPINB9/STAT5B/VAMP2	12	GO
GSE23568_ID3_TRANSDUCED_VS_ID3_KO_CD8_TCELL_DN	GO:0002443	BP	leukocyte mediated immunity	18/196	463/18903	0.0388769	3.74944	6.13104	1.67519e-06	0.000912422	0.000768531	B2M/BLK/CCR6/CD19/CD28/CR2/CTSH/F2RL1/FBXO38/HLA-B/HLA-DQA1/IGKC/IGLC7/IL18R1/IL27RA/IL7R/PRKCD/WDR1	18	GO
GSE24210_CTRL_VS_IL35_TREATED_TCONV_CD4_TCELL_UP	GO:0002443	BP	leukocyte mediated immunity	14/188	463/18903	0.0302376	3.04032	4.45499	0.000229066	0.0168746	0.0150114	CD1D/CD40/CD74/CR2/IGKC/IL9R/JAK3/LTA/NCKAP1L/PTPRC/RAC2/RASGRP1/SLAMF1/TLR4	14	GO
GSE32034_UNTREATED_VS_ROSIGLIZATONE_TREATED_LY6C_LOW_MONOCYTE_DN	GO:0002443	BP	leukocyte mediated immunity	14/176	463/18903	0.0302376	3.24762	4.74689	0.000114602	0.021102	0.0198964	BCL10/CD74/CORO1A/CR1L/HLA-DOA/HLA-DPB1/HLA-DQA1/HLA-DQB2/HLA-DRB5/JAGN1/NCR3/RAC2/SLC15A4/STAT6	14	GO
GSE37532_WT_VS_PPARG_KO_VISCERAL_ADIPOSE_TISSUE_TCONV_UP	GO:0002443	BP	leukocyte mediated immunity	12/186	463/18903	0.0259179	2.63401	3.54861	0.00217132	0.0486776	0.0403141	CCR6/CD300A/CLCF1/DNASE1L3/HLA-DOA/ITGB2/PIK3CG/PTPRC/STAP1/TNF/TREM1/VAMP8	12	GO
GSE39556_UNTREATED_VS_3H_POLYIC_INJ_MOUSE_CD8A_DC_UP	GO:0002443	BP	leukocyte mediated immunity	19/196	463/18903	0.0410367	3.95774	6.59553	3.76305e-07	0.000114581	9.82669e-05	AZGP1/CCR6/CD19/CD1C/CD1D/CR2/FER/HLA-DOB/IGHD/IL27RA/IL4R/IL7R/ITGB2/JAG1/LYN/PRKCD/PTPN6/RASGRP1/SWAP70	19	GO
GSE5679_RARA_AGONIST_AM580_VS_AM580_AND_ROSIGLITAZONE_TREATED_DC_DN	GO:0002443	BP	leukocyte mediated immunity	14/183	463/18903	0.0302376	3.12339	4.57369	0.000173009	0.0083955	0.00715361	BST2/CCR2/CD226/CD96/DUSP22/GZMB/IL18/IL7R/KLRD1/KLRK1/MYO1G/NKG7/TBX21/TNFSF4	14	GO
GSE12366_GC_VS_NAIVE_BCELL_DN	GO:0002460	BP	adaptive immune response based on somatic recombination of immune receptors built from immunoglobulin superfamily domains	11/175	375/18903	0.0293333	3.1685	4.10004	0.000764425	0.0279714	0.0248263	BTN3A2/BTN3A3/CCR6/CD46/CD55/CEACAM1/CR1/FCER2/GAPT/HLA-A/TGFB1	11	GO
GSE12366_PLASMA_CELL_VS_NAIVE_BCELL_DN	GO:0002460	BP	adaptive immune response based on somatic recombination of immune receptors built from immunoglobulin superfamily domains	12/181	375/18903	0.032	3.34197	4.50401	0.000274846	0.014126	0.0123316	BTK/CCR6/CR2/FCER2/IL6/INPP5D/LILRB1/NFKB2/PTPN6/PTPRC/SASH3/SLAMF6	12	GO
GSE13411_NAIVE_BCELL_VS_PLASMA_CELL_UP	GO:0002460	BP	adaptive immune response based on somatic recombination of immune receptors built from immunoglobulin superfamily domains	11/186	375/18903	0.0293333	2.98112	3.86282	0.00125724	0.0484133	0.0428304	BACH2/BCL6/CD19/CD1C/CD74/HLA-DPB1/HLA-DRB4/IL27RA/IL4R/TRAF3IP2/TRBC1	11	GO
GSE13411_PLASMA_CELL_VS_MEMORY_BCELL_DN	GO:0002460	BP	adaptive immune response based on somatic recombination of immune receptors built from immunoglobulin superfamily domains	13/187	375/18903	0.0346667	3.5043	4.89616	9.60047e-05	0.00480776	0.00423451	BTK/CD19/HLA-DPA1/HLA-DPB1/HLA-DQB1/HLA-DRB1/HLA-F/INPP5D/MYD88/PRKCZ/RIPK2/TNFSF13/TRBC1	13	GO
GSE13547_CTRL_VS_ANTI_IGM_STIM_BCELL_12H_DN	GO:0002460	BP	adaptive immune response based on somatic recombination of immune receptors built from immunoglobulin superfamily domains	11/173	375/18903	0.0293333	3.20513	4.14519	0.000694997	0.0337402	0.0302017	ANXA1/CD28/FCGR2B/GZMM/HLA-B/HSPD1/IL7R/KLHL6/LEF1/NBN/PTPN6	11	GO
GSE1460_INTRATHYMIC_T_PROGENITOR_VS_CD4_THYMOCYTE_DN	GO:0002460	BP	adaptive immune response based on somatic recombination of immune receptors built from immunoglobulin superfamily domains	15/187	375/18903	0.04	4.04342	5.9502	5.11952e-06	0.000247845	0.000180372	BACH2/CD27/CEACAM1/HLA-B/HLA-G/IL27RA/IL4R/IL6R/LY9/PTPRC/SLAMF1/SMAD7/TNF/TNFAIP3/TNFRSF1B	15	GO
GSE20366_TREG_VS_TCONV_DN	GO:0002460	BP	adaptive immune response based on somatic recombination of immune receptors built from immunoglobulin superfamily domains	11/185	375/18903	0.0293333	2.99723	3.88365	0.00120374	0.0425188	0.0371366	CCR6/CD4/CD40LG/HLA-A/IL2/IL4/IL6R/LEF1/PARP3/PPP3CB/SEMA4A	11	GO
GSE21063_CTRL_VS_ANTI_IGM_STIM_BCELL_NFATC1_KO_8H_UP	GO:0002460	BP	adaptive immune response based on somatic recombination of immune receptors built from immunoglobulin superfamily domains	11/179	375/18903	0.0293333	3.0977	4.01167	0.000920622	0.0249593	0.0198074	ARID5A/BACH2/BCL6/CLCF1/GNL1/IL18BP/IL7R/RC3H1/SMAD7/TGFB1/ZC3H12A	11	GO
GSE21670_STAT3_KO_VS_WT_CD4_TCELL_DN	GO:0002460	BP	adaptive immune response based on somatic recombination of immune receptors built from immunoglobulin superfamily domains	17/189	375/18903	0.0453333	4.53405	6.94666	2.39683e-07	1.42742e-05	1.03006e-05	ARID5A/BATF/BCL6/C1QBP/C3/CEACAM1/CXCL13/IL1B/IL21R/IL4R/IL6/IRF4/JAK3/JUNB/MIR21/NFKBIZ/SLC11A1	17	GO
GSE21670_UNTREATED_VS_IL6_TREATED_STAT3_KO_CD4_TCELL_DN	GO:0002460	BP	adaptive immune response based on somatic recombination of immune receptors built from immunoglobulin superfamily domains	15/192	375/18903	0.04	3.93812	5.8214	7.06186e-06	0.000946561	0.000740781	ARID5A/BCL6/C1QBP/C3/CEACAM1/HPRT1/HSPD1/IL1B/IL21R/JAK3/JUNB/NFKBIZ/NOTCH1/PHB1/STAT3	15	GO
GSE21670_UNTREATED_VS_TGFB_TREATED_STAT3_KO_CD4_TCELL_DN	GO:0002460	BP	adaptive immune response based on somatic recombination of immune receptors built from immunoglobulin superfamily domains	12/191	375/18903	0.032	3.16699	4.28223	0.000448162	0.0110745	0.00908117	BATF/BCL6/CD46/CXCL13/IL9/IRF4/MIR21/NFKBIZ/PRKCQ/RNF168/TNF/UNC13D	12	GO
GSE22886_NAIVE_BCELL_VS_BM_PLASMA_CELL_UP	GO:0002460	BP	adaptive immune response based on somatic recombination of immune receptors built from immunoglobulin superfamily domains	11/190	375/18903	0.0293333	2.91836	3.78085	0.00149118	0.0459046	0.0418101	BCL10/CR2/HLA-DMA/HLA-DMB/HLA-DPA1/HLA-DPB1/HLA-DRA/HLA-DRB1/IL4R/INPP5D/STAT6	11	GO
GSE22886_NAIVE_BCELL_VS_MONOCYTE_UP	GO:0002460	BP	adaptive immune response based on somatic recombination of immune receptors built from immunoglobulin superfamily domains	13/173	375/18903	0.0346667	3.78788	5.24064	4.32074e-05	0.00462908	0.00434555	BACH2/CCR6/CD19/CD40LG/CR2/HLA-DOA/HLA-DOB/IGHD/IGHM/IGKC/IL21R/IL4R/TNFSF4	13	GO
GSE23568_ID3_TRANSDUCED_VS_ID3_KO_CD8_TCELL_DN	GO:0002460	BP	adaptive immune response based on somatic recombination of immune receptors built from immunoglobulin superfamily domains	17/196	375/18903	0.0453333	4.37212	6.75126	4.02933e-07	0.000329196	0.000277281	B2M/CCR6/CD19/CD28/CD4/CR2/CTSH/FBXO38/HLA-B/HLA-DQA1/IGKC/IGLC7/IL18R1/IL27RA/IL6R/IL7R/PRKCD	17	GO
GSE24210_CTRL_VS_IL35_TREATED_TCONV_CD4_TCELL_UP	GO:0002460	BP	adaptive immune response based on somatic recombination of immune receptors built from immunoglobulin superfamily domains	12/188	375/18903	0.032	3.21753	4.3472	0.0003885	0.0208525	0.0185502	CD1D/CD40/CD74/CR2/IGKC/IL9R/JAK3/LTA/NCKAP1L/PTPRC/SLAMF1/TLR4	12	GO
GSE339_CD4POS_VS_CD8POS_DC_UP	GO:0002460	BP	adaptive immune response based on somatic recombination of immune receptors built from immunoglobulin superfamily domains	12/195	375/18903	0.032	3.10203	4.19757	0.000539582	0.0255222	0.0212587	BCL10/BCL3/CCR6/FCER1G/HLA-DOA/IL1R1/IL6R/LY9/PTPN6/RELB/SMAD7/TNFRSF1B	12	GO
GSE37301_CD4_TCELL_VS_GRANULOCYTE_MONOCYTE_PROGENITOR_DN	GO:0002460	BP	adaptive immune response based on somatic recombination of immune receptors built from immunoglobulin superfamily domains	10/175	375/18903	0.0266667	2.88046	3.55543	0.00265344	0.0444258	0.037372	AHR/ARID5A/CCR6/CD28/IL18R1/IL2/P2RX7/PRKCQ/SEMA4A/SLAMF6	10	GO
GSE37301_HEMATOPOIETIC_STEM_CELL_VS_RAG2_KO_NK_CELL_DN	GO:0002460	BP	adaptive immune response based on somatic recombination of immune receptors built from immunoglobulin superfamily domains	10/176	375/18903	0.0266667	2.86409	3.53463	0.00276502	0.0412301	0.0315434	CCR2/CD28/EBI3/GATA3/IL10/IL18R1/IL1RL1/JUNB/RORA/TNFAIP3	10	GO
GSE39556_UNTREATED_VS_3H_POLYIC_INJ_MOUSE_CD8A_DC_UP	GO:0002460	BP	adaptive immune response based on somatic recombination of immune receptors built from immunoglobulin superfamily domains	16/196	375/18903	0.0426667	4.11494	6.23635	1.97582e-06	0.000441367	0.000378525	AZGP1/CCR6/CD19/CD1C/CD1D/CR2/HLA-DOB/IGHD/IL27RA/IL4R/IL7R/IRF4/JAG1/PRKCD/PTPN6/SWAP70	16	GO
GSE3982_MAST_CELL_VS_BCELL_DN	GO:0002460	BP	adaptive immune response based on somatic recombination of immune receptors built from immunoglobulin superfamily domains	13/176	375/18903	0.0346667	3.72332	5.16388	5.16391e-05	0.00629997	0.0055512	CD40LG/EBI3/FCER2/FCGR2B/HLA-DMB/HLA-DOB/HLA-DRA/HLA-DRB1/IL27RA/IL6/IRF4/MBL2/TCIRG1	13	GO
GSE40273_GATA1_KO_VS_WT_TREG_DN	GO:0002460	BP	adaptive immune response based on somatic recombination of immune receptors built from immunoglobulin superfamily domains	14/186	375/18903	0.0373333	3.79415	5.44808	2.1672e-05	0.00354749	0.00303187	AHR/BACH2/CLCF1/HLA-DMA/HLA-DMB/IL27RA/IL6R/MALT1/MEF2C/PARP3/PTPN6/RELB/SLAMF1/STX7	14	GO
GSE5679_RARA_AGONIST_AM580_VS_AM580_AND_ROSIGLITAZONE_TREATED_DC_DN	GO:0002460	BP	adaptive immune response based on somatic recombination of immune receptors built from immunoglobulin superfamily domains	11/183	375/18903	0.0293333	3.02999	3.92574	0.00110235	0.027224	0.023197	ANXA1/CCR2/CD226/DUSP22/IL18/IL7R/IRF4/KLRD1/MYO1G/TBX21/TNFSF4	11	GO
GSE7219_UNSTIM_VS_LPS_AND_ANTI_CD40_STIM_NIK_NFKB2_KO_DC_UP	GO:0002460	BP	adaptive immune response based on somatic recombination of immune receptors built from immunoglobulin superfamily domains	11/170	375/18903	0.0293333	3.26169	4.21415	0.000600742	0.034405	0.030103	BACH2/CD55/FCGR2B/GZMM/IL18/IL27RA/IL6R/KLHL6/LEF1/PRKCQ/SLAMF6	11	GO
KAECH_DAY8_EFF_VS_MEMORY_CD8_TCELL_DN	GO:0002460	BP	adaptive immune response based on somatic recombination of immune receptors built from immunoglobulin superfamily domains	11/190	375/18903	0.0293333	2.91836	3.78085	0.00149118	0.0242101	0.0179918	CD28/GATA3/GZMM/HLA-DOB/IL4R/IL6R/IL7R/NOTCH1/SMAD7/TNFAIP3/TP53BP1	11	GO
GSE21670_UNTREATED_VS_TGFB_TREATED_STAT3_KO_CD4_TCELL_DN	GO:0002467	BP	germinal center formation	3/191	14/18903	0.214286	21.2076	7.64159	0.000340515	0.00928491	0.0076137	BCL6/CXCL13/UNC13D	3	GO
GSE1460_INTRATHYMIC_T_PROGENITOR_VS_CD4_THYMOCYTE_DN	GO:0002507	BP	tolerance induction	5/187	31/18903	0.16129	16.3041	8.5241	1.23829e-05	0.000458027	0.000333335	CBLB/HLA-B/HLA-G/ICOS/TNFAIP3	5	GO
GSE12366_GC_VS_NAIVE_BCELL_DN	GO:0002523	BP	leukocyte migration involved in inflammatory response	3/175	19/18903	0.157895	17.0553	6.76825	0.000677632	0.025729	0.022836	ADAM8/CCR6/JAM3	3	GO
GSE1460_INTRATHYMIC_T_PROGENITOR_VS_CD4_THYMOCYTE_DN	GO:0002523	BP	leukocyte migration involved in inflammatory response	3/187	19/18903	0.157895	15.9609	6.52161	0.000821443	0.00948839	0.00690528	LBP/SLAMF1/TNF	3	GO
GSE26488_CTRL_VS_PEPTIDE_INJECTION_OT2_THYMOCYTE_DN	GO:0002523	BP	leukocyte migration involved in inflammatory response	3/177	19/18903	0.157895	16.8626	6.72547	0.000700379	0.0258376	0.0215652	CCR6/SELE/SLAMF1	3	GO
GSE37532_WT_VS_PPARG_KO_VISCERAL_ADIPOSE_TISSUE_TCONV_UP	GO:0002523	BP	leukocyte migration involved in inflammatory response	3/186	19/18903	0.157895	16.0467	6.54128	0.000808778	0.0304351	0.0252059	CCR6/FFAR2/TNF	3	GO
GSE22886_NAIVE_BCELL_VS_DC_UP	GO:0002686	BP	negative regulation of leukocyte migration	5/178	55/18903	0.0909091	9.65424	6.26658	0.000166319	0.0305127	0.0290028	CD200/DUSP1/GPR18/RIPOR2/STAP1	5	GO
GSE25677_MPL_VS_R848_STIM_BCELL_DN	GO:0002686	BP	negative regulation of leukocyte migration	5/173	55/18903	0.0909091	9.93326	6.37627	0.00014559	0.0094795	0.0077703	CD200/CNN2/RIN3/RIPOR2/STAP1	5	GO
GSE40273_GATA1_KO_VS_WT_TREG_DN	GO:0002686	BP	negative regulation of leukocyte migration	5/186	55/18903	0.0909091	9.239	6.0998	0.000204096	0.0162203	0.0138627	CD200/DPP4/GPR18/IL27RA/LRCH1	5	GO
GSE12366_PLASMA_CELL_VS_NAIVE_BCELL_DN	GO:0002695	BP	negative regulation of leukocyte activation	10/181	198/18903	0.0505051	5.27457	5.94515	2.16912e-05	0.00249102	0.0021746	BTK/CBLB/FGR/INPP5D/LILRB1/PAWR/PTEN/PTPN6/PTPRC/RASSF5	10	GO
GSE13411_PLASMA_CELL_VS_MEMORY_BCELL_DN	GO:0002695	BP	negative regulation of leukocyte activation	8/187	198/18903	0.040404	4.08427	4.36087	0.000812168	0.0252767	0.0222628	BANK1/BTK/CBLB/HLA-DRB1/HLA-F/INPP5D/LAPTM5/LYN	8	GO
GSE1460_INTRATHYMIC_T_PROGENITOR_VS_CD4_THYMOCYTE_DN	GO:0002695	BP	negative regulation of leukocyte activation	10/187	198/18903	0.0505051	5.10533	5.80457	2.87066e-05	0.000832053	0.000605536	CBFB/CBLB/CD200/CEACAM1/CRTAM/HLA-G/IL4R/PTPRC/SMAD7/TNFAIP3	10	GO
GSE21670_STAT3_KO_VS_WT_CD4_TCELL_DN	GO:0002695	BP	negative regulation of leukocyte activation	8/189	198/18903	0.040404	4.04105	4.32293	0.000870229	0.0112426	0.00811294	BCL6/CEACAM1/ID2/IL2RA/IL4R/JAK3/MIR21/SOCS1	8	GO
GSE21670_UNTREATED_VS_TGFB_TREATED_STAT3_KO_CD4_TCELL_DN	GO:0002695	BP	negative regulation of leukocyte activation	10/191	198/18903	0.0505051	4.99841	5.71415	3.43944e-05	0.00205263	0.00168317	BCL6/CASP3/CD84/CTLA4/IL2RA/LRRC32/MIR21/RASSF5/SOCS1/TIGIT	10	GO
GSE22886_NAIVE_BCELL_VS_BLOOD_PLASMA_CELL_UP	GO:0002695	BP	negative regulation of leukocyte activation	9/191	198/18903	0.0454545	4.49857	4.99983	0.000189226	0.0179636	0.0166454	BANK1/CBLB/CD200/CD84/CNR2/DLG5/HLA-DRB1/IL4R/LAPTM5	9	GO
GSE23502_WT_VS_HDC_KO_MYELOID_DERIVED_SUPPRESSOR_CELL_BM_UP	GO:0002695	BP	negative regulation of leukocyte activation	9/187	198/18903	0.0454545	4.5948	5.08272	0.000161435	0.0300161	0.02788	CD200/CD84/CNR2/LDLR/PAG1/PELI1/TMEM131L/TNFRSF21/XCL1	9	GO
GSE37301_HEMATOPOIETIC_STEM_CELL_VS_RAG2_KO_NK_CELL_DN	GO:0002695	BP	negative regulation of leukocyte activation	7/176	198/18903	0.0353535	3.79709	3.83563	0.00258543	0.0401321	0.0307033	ADORA2A/CCR2/CEBPB/IL10/MIR27A/SYT11/TNFAIP3	7	GO
GSE39556_CD8A_DC_VS_NK_CELL_DN	GO:0002695	BP	negative regulation of leukocyte activation	8/194	198/18903	0.040404	3.93689	4.2303	0.00103006	0.0418372	0.0358255	BTK/CBLB/GRN/IL4R/LYN/PTPN2/RIPOR2/SMAD7	8	GO
GSE12366_GC_VS_MEMORY_BCELL_DN	GO:0002698	BP	negative regulation of immune effector process	7/187	122/18903	0.057377	5.79999	5.31654	0.000213073	0.0153146	0.0136759	CD46/CD55/CR1/DUSP22/HLA-F/NDFIP1/TMBIM6	7	GO
GSE12366_GC_VS_NAIVE_BCELL_DN	GO:0002698	BP	negative regulation of immune effector process	8/175	122/18903	0.0655738	7.08309	6.51587	1.80528e-05	0.00282954	0.00251139	APPL1/CD46/CD47/CD55/CEACAM1/CR1/HLA-A/TGFB1	8	GO
GSE13547_WT_VS_ZFX_KO_BCELL_ANTI_IGM_STIM_2H_DN	GO:0002698	BP	negative regulation of immune effector process	6/153	122/18903	0.0491803	6.07618	5.08109	0.000476172	0.0277201	0.0249275	CD55/CLEC4G/IL7R/NDFIP1/RPS19/XCL1	6	GO
GSE1460_INTRATHYMIC_T_PROGENITOR_VS_CD4_THYMOCYTE_DN	GO:0002698	BP	negative regulation of immune effector process	9/187	122/18903	0.0737705	7.45713	7.15201	3.4922e-06	0.000194853	0.000141806	CEACAM1/HLA-B/HLA-G/IL4R/PTPRC/SERPINB9/SLAMF1/SMAD7/TNF	9	GO
GSE20366_TREG_VS_TCONV_DN	GO:0002698	BP	negative regulation of immune effector process	6/185	122/18903	0.0491803	5.02517	4.43419	0.00128162	0.0425188	0.0371366	HLA-A/IL2/IL4/LGALS3/PARP3/PPP3CB	6	GO
GSE21063_CTRL_VS_ANTI_IGM_STIM_BCELL_NFATC1_KO_8H_UP	GO:0002698	BP	negative regulation of immune effector process	8/179	122/18903	0.0655738	6.92481	6.41913	2.12502e-05	0.00466669	0.00370342	BCL6/DUSP10/IL7R/RABGEF1/RC3H1/SMAD7/TGFB1/ZC3H12A	8	GO
GSE21670_UNTREATED_VS_IL6_TREATED_STAT3_KO_CD4_TCELL_UP	GO:0002698	BP	negative regulation of immune effector process	6/189	122/18903	0.0491803	4.91881	4.36392	0.00142962	0.0468332	0.040249	ACP5/ARRB2/CD96/FGL2/LGALS3/NCKAP1L	6	GO
GSE24210_CTRL_VS_IL35_TREATED_TCONV_CD4_TCELL_UP	GO:0002698	BP	negative regulation of immune effector process	6/188	122/18903	0.0491803	4.94498	4.3813	0.00139146	0.0399766	0.0355628	CD47/CR2/JAK3/NCKAP1L/PTPRC/SLAMF1	6	GO
GSE5679_RARA_AGONIST_AM580_VS_AM580_AND_ROSIGLITAZONE_TREATED_DC_DN	GO:0002698	BP	negative regulation of immune effector process	12/183	122/18903	0.0983607	10.1602	10.0358	2.42691e-09	6.71284e-06	5.71985e-06	ACP5/ANXA1/BST2/CCR2/CD96/DUSP22/IL7R/IRAK3/KLRD1/PGLYRP2/TBX21/TNFSF4	12	GO
GSE13522_CTRL_VS_T_CRUZI_Y_STRAIN_INF_SKIN_IFNAR_KO_UP	GO:0002758	BP	innate immune response-activating signal transduction	4/182	32/18903	0.125	12.9828	6.68901	0.00024215	0.011537	0.0101396	FFAR2/IKBKB/KLRD1/TYROBP	4	GO
GSE21670_STAT3_KO_VS_WT_CD4_TCELL_DN	GO:0019730	BP	antimicrobial humoral response	7/189	125/18903	0.056	5.60089	5.18649	0.000264006	0.00488272	0.00352349	CXCL1/CXCL13/CXCL3/CXCL5/CXCL6/CXCL8/SLC11A1	7	GO
GSE13411_PLASMA_CELL_VS_MEMORY_BCELL_DN	GO:0019882	BP	antigen processing and presentation	6/187	108/18903	0.0555556	5.61586	4.80853	0.00071815	0.0241336	0.021256	HLA-DPA1/HLA-DPB1/HLA-DQB1/HLA-DRB1/HLA-F/PIKFYVE	6	GO
GSE13522_CTRL_VS_T_CRUZI_Y_STRAIN_INF_SKIN_IFNAR_KO_UP	GO:0019882	BP	antigen processing and presentation	8/182	108/18903	0.0740741	7.69353	6.87814	9.81554e-06	0.00137957	0.00121248	CCR7/CTSH/CTSV/FCER1G/HLA-DQA1/HLA-DRB1/IKBKB/WDFY4	8	GO
GSE1460_INTRATHYMIC_T_PROGENITOR_VS_CD4_THYMOCYTE_DN	GO:0019882	BP	antigen processing and presentation	6/187	108/18903	0.0555556	5.61586	4.80853	0.00071815	0.00869172	0.0063255	CCR7/CTSL/HLA-B/HLA-C/HLA-G/RAB8B	6	GO
GSE22886_IGG_IGA_MEMORY_BCELL_VS_BM_PLASMA_CELL_UP	GO:0019882	BP	antigen processing and presentation	7/191	108/18903	0.0648148	6.41463	5.70125	0.000113643	0.0101178	0.00895689	CD1C/HLA-DMA/HLA-DMB/HLA-DPB1/IKBKB/MARCHF1/PIKFYVE	7	GO
GSE22886_NAIVE_BCELL_VS_BLOOD_PLASMA_CELL_UP	GO:0019882	BP	antigen processing and presentation	8/191	108/18903	0.0740741	7.33101	6.66613	1.39466e-05	0.00249645	0.00231325	CLEC4A/HLA-DMB/HLA-DOB/HLA-DPA1/HLA-DPB1/HLA-DRA/HLA-DRB1/NOD1	8	GO
GSE22886_NAIVE_BCELL_VS_BM_PLASMA_CELL_UP	GO:0019882	BP	antigen processing and presentation	7/190	108/18903	0.0648148	6.44839	5.72161	0.00010999	0.00662137	0.00603077	CLEC4A/HLA-DMA/HLA-DMB/HLA-DPA1/HLA-DPB1/HLA-DRA/HLA-DRB1	7	GO
GSE23568_ID3_TRANSDUCED_VS_ID3_KO_CD8_TCELL_DN	GO:0019882	BP	antigen processing and presentation	6/196	108/18903	0.0555556	5.35799	4.64897	0.000917088	0.0258366	0.0217621	B2M/CCR7/CTSH/HLA-B/HLA-DQA1/TAP1	6	GO
GSE3982_MAST_CELL_VS_BCELL_DN	GO:0019882	BP	antigen processing and presentation	8/176	108/18903	0.0740741	7.95581	7.02772	7.67987e-06	0.00245946	0.00216715	CCR7/FCGR2B/HLA-DMB/HLA-DOB/HLA-DRA/HLA-DRB1/PSME1/RAB4A	8	GO
GSE43863_TH1_VS_TFH_MEMORY_CD4_TCELL_DN	GO:0019882	BP	antigen processing and presentation	7/192	108/18903	0.0648148	6.38122	5.68104	0.000117395	0.0126619	0.0112188	AP3B1/CD74/FCGR2B/HLA-DMA/HLA-DOB/HLA-DRB1/IFI30	7	GO
GSE22886_NAIVE_BCELL_VS_MONOCYTE_UP	GO:0030101	BP	natural killer cell activation	6/173	99/18903	0.0606061	6.62218	5.3902	0.000298816	0.0260855	0.0244878	IFNA16/IFNA17/IFNA7/IL21R/NCR3/ULBP1	6	GO
GSE37532_WT_VS_PPARG_KO_VISCERAL_ADIPOSE_TISSUE_TCONV_UP	GO:0030101	BP	natural killer cell activation	6/186	99/18903	0.0606061	6.15934	5.13072	0.000439776	0.0213866	0.0177121	CASP8/CD244/ELF4/PGLYRP2/PTPN22/PTPRC	6	GO
GSE5679_RARA_AGONIST_AM580_VS_AM580_AND_ROSIGLITAZONE_TREATED_DC_DN	GO:0030101	BP	natural killer cell activation	5/183	99/18903	0.0505051	5.21692	4.15925	0.00276415	0.0497958	0.0424298	IL18/KLRD1/KLRK1/NKG7/PGLYRP2	5	GO
GSE12366_GC_BCELL_VS_PLASMA_CELL_UP	GO:0030183	BP	B cell differentiation	8/180	152/18903	0.0526316	5.52719	5.49466	0.000105711	0.00745395	0.00636546	FCRL3/INPP5D/PTPRC/STAT5B/TOP2B/TP53/YY1/ZFP36L1	8	GO
GSE12366_GC_VS_MEMORY_BCELL_DN	GO:0030183	BP	B cell differentiation	8/187	152/18903	0.0526316	5.32029	5.34553	0.000137652	0.0131916	0.0117801	CR1/DOCK10/GPR183/IRF2BP2/ITGB1/NOTCH2/ZBTB7A/ZFP36L2	8	GO
GSE12366_PLASMA_CELL_VS_NAIVE_BCELL_DN	GO:0030183	BP	B cell differentiation	11/181	152/18903	0.0723684	7.5579	7.98163	2.45912e-07	0.000261612	0.000228381	BTK/CR2/DCLRE1C/IL6/INPP5D/IRF8/LFNG/PTPN6/PTPRC/ST3GAL1/ZFP36L1	11	GO
GSE13411_NAIVE_BCELL_VS_PLASMA_CELL_UP	GO:0030183	BP	B cell differentiation	8/186	152/18903	0.0526316	5.3489	5.36637	0.000132654	0.0150613	0.0133244	BCL6/CD19/DCLRE1C/GON4L/HHEX/NOTCH2/PIK3CD/TRAF3IP2	8	GO
GSE13411_PLASMA_CELL_VS_MEMORY_BCELL_DN	GO:0030183	BP	B cell differentiation	8/187	152/18903	0.0526316	5.32029	5.34553	0.000137652	0.00639204	0.00562989	BTK/CD19/CD79B/DOCK10/INPP5D/NOTCH2/PIK3CD/ZFP36L1	8	GO
GSE20727_CTRL_VS_H2O2_TREATED_DC_DN	GO:0030183	BP	B cell differentiation	10/185	152/18903	0.0657895	6.72226	7.04186	2.55144e-06	0.00535639	0.00491852	CD79B/CLCF1/CR2/DLL1/DOCK11/HDAC9/JAK3/PHF14/PLCG2/PTPN6	10	GO
GSE21670_STAT3_KO_VS_WT_CD4_TCELL_DN	GO:0030183	BP	B cell differentiation	7/189	152/18903	0.0460526	4.60599	4.48576	0.000854374	0.0110785	0.00799451	BCL2/BCL6/ID2/IL6/JAK3/PIK3CD/TP53	7	GO
GSE22886_IGG_IGA_MEMORY_BCELL_VS_BLOOD_PLASMA_CELL_UP	GO:0030183	BP	B cell differentiation	9/195	152/18903	0.0592105	5.73978	5.98998	2.89893e-05	0.00774014	0.00709059	ATM/CR2/IFNA17/IRF8/NOTCH2/PAX5/PIK3CD/PTPRJ/STAT5B	9	GO
GSE22886_IGG_IGA_MEMORY_BCELL_VS_BM_PLASMA_CELL_UP	GO:0030183	BP	B cell differentiation	8/191	152/18903	0.0526316	5.20887	5.26364	0.000159225	0.0122603	0.0108535	CD79B/CR2/IFNA17/INPP5D/NOTCH2/PAX5/PIK3CD/STAT5B	8	GO
GSE22886_IGM_MEMORY_BCELL_VS_BLOOD_PLASMA_CELL_UP	GO:0030183	BP	B cell differentiation	9/185	152/18903	0.0592105	6.05004	6.21461	1.91218e-05	0.0126443	0.012082	CR2/HHEX/IFNA7/INPP5D/IRF8/NOTCH2/PAX5/PIK3CD/ZFP36L1	9	GO
GSE22886_IGM_MEMORY_BCELL_VS_BM_PLASMA_CELL_UP	GO:0030183	BP	B cell differentiation	8/195	152/18903	0.0526316	5.10202	5.184	0.00018351	0.0463612	0.043094	CD79B/CR2/IKZF3/INPP5D/IRF8/NOTCH2/PAX5/PIK3CD	8	GO
GSE22886_NAIVE_BCELL_VS_BM_PLASMA_CELL_UP	GO:0030183	BP	B cell differentiation	8/190	152/18903	0.0526316	5.23629	5.28389	0.000153587	0.00866805	0.00789489	CR2/HHEX/INPP5D/IRF8/MS4A1/NOTCH2/PIK3CD/ZFP36L1	8	GO
GSE22886_NAIVE_BCELL_VS_MONOCYTE_UP	GO:0030183	BP	B cell differentiation	13/173	152/18903	0.0855263	9.34511	9.92772	1.46e-09	1.72061e-06	1.61523e-06	BLNK/CD19/CD40LG/CD79A/CD79B/CR2/IFNA16/IFNA17/IFNA7/MS4A1/PAX5/POU2AF1/TPD52	13	GO
GSE23568_ID3_TRANSDUCED_VS_ID3_KO_CD8_TCELL_DN	GO:0030183	BP	B cell differentiation	8/196	152/18903	0.0526316	5.07599	5.16444	0.000190034	0.00887189	0.00747278	CD19/CR2/DNAJB9/ITGB1/ITM2A/MS4A1/ZFP36L1/ZFP36L2	8	GO
GSE24210_CTRL_VS_IL35_TREATED_TCONV_CD4_TCELL_UP	GO:0030183	BP	B cell differentiation	9/188	152/18903	0.0592105	5.95349	6.14552	2.17239e-05	0.00346737	0.00308453	BLNK/CMTM7/CR2/JAK3/MS4A1/NCKAP1L/NOTCH2/PTPRC/TOP2B	9	GO
GSE36476_CTRL_VS_TSST_ACT_40H_MEMORY_CD4_TCELL_YOUNG_UP	GO:0030183	BP	B cell differentiation	7/182	152/18903	0.0460526	4.78315	4.6173	0.000684263	0.040162	0.0344263	DNAJB9/GPR183/HDAC4/INPP5D/PIK3R1/PLCL2/ZFP36L2	7	GO
GSE36476_CTRL_VS_TSST_ACT_72H_MEMORY_CD4_TCELL_YOUNG_UP	GO:0030183	BP	B cell differentiation	7/186	152/18903	0.0460526	4.68028	4.54133	0.0007778	0.0363399	0.0301456	DNAJB9/GPR183/KLF6/PIK3R1/PLCL2/RABL3/ZFP36L2	7	GO
GSE3982_MAST_CELL_VS_MAC_UP	GO:0030183	BP	B cell differentiation	8/187	152/18903	0.0526316	5.32029	5.34553	0.000137652	0.0299048	0.0276149	LYL1/NTRK1/ONECUT1/PCID2/PRKDC/SP3/STAT5B/TP53	8	GO
GSE40273_GATA1_KO_VS_WT_TREG_DN	GO:0030183	BP	B cell differentiation	8/186	152/18903	0.0526316	5.3489	5.36637	0.000132654	0.0117828	0.0100702	CARD11/CLCF1/DOCK11/GPR183/MALT1/PTPN6/SYK/ZFP36L1	8	GO
GSE43863_DAY6_EFF_VS_DAY150_MEM_LY6C_INT_CXCR5POS_CD4_TCELL_UP	GO:0030183	BP	B cell differentiation	8/189	152/18903	0.0526316	5.26399	5.30429	0.000148114	0.0493715	0.0434642	CD27/CR2/INPP5D/IRF2BP2/LYL1/PTK2B/RBPJ/TCIRG1	8	GO
GSE43955_10H_VS_60H_ACT_CD4_TCELL_DN	GO:0030183	BP	B cell differentiation	7/190	152/18903	0.0460526	4.58175	4.46749	0.00088118	0.0435071	0.0348524	ADGRG3/CD79A/FCGR2B/IL10/IL9/PTK2B/TOP2B	7	GO
GSE10325_LUPUS_CD4_TCELL_VS_LUPUS_BCELL_UP	GO:0030217	BP	T cell differentiation	24/189	296/18903	0.0810811	8.1094	12.3892	2.78188e-15	2.71697e-12	2.43146e-12	ANXA1/BCL11B/CAMK4/CD2/CD28/CD3D/CD3E/CD3G/CD4/CTLA4/GATA3/IL7R/ITK/ITPKB/LCK/LEF1/PIK3R1/RUNX1/SOD1/STAT5B/TCF7/TESPA1/TNFSF8/ZAP70	24	GO
GSE11057_CD4_CENT_MEM_VS_PBMC_UP	GO:0030217	BP	T cell differentiation	14/182	296/18903	0.0472973	4.91242	6.68927	1.11934e-06	0.00141037	0.00130727	BATF/CD2/CD27/GATA3/GPR183/ITK/ITPKB/LCK/LY9/PRDX2/RHOH/RUNX1/STAT5B/TCF7	14	GO
GSE11057_EFF_MEM_VS_CENT_MEM_CD4_TCELL_DN	GO:0030217	BP	T cell differentiation	12/165	296/18903	0.0405405	4.64447	5.9303	1.16587e-05	0.00192025	0.00172895	CAMK4/CD27/CTSL/FOXP1/FOXP3/IL12B/IL4R/IRF4/LEF1/MYB/TCF7/TMEM131L	12	GO
GSE12001_MIR223_KO_VS_WT_NEUTROPHIL_DN	GO:0030217	BP	T cell differentiation	11/186	296/18903	0.0371622	3.77675	4.79996	0.000174574	0.0266413	0.0242071	ADAM17/ATF2/ATP7A/EOMES/GPR89B/IL15/NCKAP1L/SMARCA2/SMARCD2/ZFP36L1/ZFP36L2	11	GO
GSE12003_MIR223_KO_VS_WT_BM_PROGENITOR_4D_CULTURE_UP	GO:0030217	BP	T cell differentiation	11/194	296/18903	0.0371622	3.62101	4.62814	0.0002517	0.0260419	0.0242805	CAMK4/CD28/IFNG/IRF4/ITK/LEF1/METTL3/PKNOX1/SOX4/SP3/TBX21	11	GO
GSE12366_GC_VS_MEMORY_BCELL_DN	GO:0030217	BP	T cell differentiation	11/187	296/18903	0.0371622	3.75656	4.77797	0.000182951	0.0150281	0.0134201	BMI1/CCR6/CCR7/CD46/CR1/EGR3/GPR183/IL23A/KAT2A/ZFP36L2/ZMIZ1	11	GO
GSE12366_GC_VS_NAIVE_BCELL_DN	GO:0030217	BP	T cell differentiation	9/175	296/18903	0.0304054	3.28431	3.82903	0.00179434	0.0494773	0.0439141	ADAM8/BMI1/CCR6/CD46/CD83/CHD7/CR1/GPR183/TGFBR2	9	GO
GSE12366_PLASMA_CELL_VS_NAIVE_BCELL_DN	GO:0030217	BP	T cell differentiation	9/181	296/18903	0.0304054	3.17543	3.70912	0.0022574	0.0484831	0.0423246	ARID1A/CCR6/IL6/LFNG/PTPRC/RPL22/SASH3/SLAMF6/ZFP36L1	9	GO
GSE13411_NAIVE_BCELL_VS_PLASMA_CELL_UP	GO:0030217	BP	T cell differentiation	10/186	296/18903	0.0337838	3.43341	4.20645	0.000722802	0.0374336	0.0331168	BCL6/CD74/CD83/IL4R/LCK/PIK3CD/RUNX3/SART1/SOCS1/TRAF3IP2	10	GO
GSE13522_CTRL_VS_T_CRUZI_Y_STRAIN_INF_SKIN_IFNAR_KO_UP	GO:0030217	BP	T cell differentiation	17/182	296/18903	0.0574324	5.96508	8.48905	4.35528e-09	1.22427e-05	1.07598e-05	CCR7/CRTAM/DUSP10/FCER1G/GPR18/GPR183/HLA-DRB1/IL1RL2/IL21/ITK/LEF1/PKNOX1/RUNX3/TCF7/TGFBR2/THEMIS/VSIR	17	GO
GSE13547_CTRL_VS_ANTI_IGM_STIM_BCELL_12H_DN	GO:0030217	BP	T cell differentiation	13/173	296/18903	0.0439189	4.79884	6.33092	3.51688e-06	0.0010952	0.000980344	ANXA1/ATG5/CD28/CRTAM/FOXP1/GPR183/IHH/IL15/IL2RA/IL7R/LEF1/TCF7/TESPA1	13	GO
GSE1460_INTRATHYMIC_T_PROGENITOR_VS_CD4_THYMOCYTE_DN	GO:0030217	BP	T cell differentiation	16/187	296/18903	0.0540541	5.46408	7.73763	4.35192e-08	1.10204e-05	8.02022e-06	CBFB/CCR7/CD27/CRTAM/CTSL/EGR1/GPR183/HLA-G/IL4R/IL6R/ITPKB/LY9/PTPRC/SMAD7/VAV1/ZFP36L1	16	GO
GSE1460_INTRATHYMIC_T_PROGENITOR_VS_DP_THYMOCYTE_DN	GO:0030217	BP	T cell differentiation	12/186	296/18903	0.0405405	4.1201	5.39346	3.84685e-05	0.010979	0.00953374	BCL6/CCR9/CD1D/CD8A/CRTAM/EGR1/EGR3/FOXP3/IL23A/ITPKB/LY9/TGFBR2	12	GO
GSE14908_RESTING_VS_HDM_STIM_CD4_TCELL_ATOPIC_PATIENT_DN	GO:0030217	BP	T cell differentiation	11/190	296/18903	0.0371622	3.69724	4.71289	0.000210157	0.038774	0.0352843	BCL2/CD86/CHD7/FOXP1/FZD7/PRKDC/RASGRP1/SOX4/SP3/ZFP36L1/ZFP36L2	11	GO
GSE16385_IFNG_TNF_VS_UNSTIM_MACROPHAGE_ROSIGLITAZONE_TREATED_DN	GO:0030217	BP	T cell differentiation	12/186	296/18903	0.0405405	4.1201	5.39346	3.84685e-05	0.0154346	0.0134205	BCL2/CAMK4/CD28/EGR3/GPR18/IL23A/IRF4/ITPKB/JMJD6/JUNB/PTPRC/SRF	12	GO
GSE17974_2H_VS_72H_UNTREATED_IN_VITRO_CD4_TCELL_UP	GO:0030217	BP	T cell differentiation	10/173	296/18903	0.0337838	3.69142	4.48535	0.000410367	0.0434819	0.0393629	ANXA1/CD83/CRACR2A/CTSL/EGR3/IL1B/IL6/TNFSF8/ZC3H8/ZFP36L1	10	GO
GSE17974_IL4_AND_ANTI_IL12_VS_UNTREATED_2H_ACT_CD4_TCELL_UP	GO:0030217	BP	T cell differentiation	12/159	296/18903	0.0405405	4.81973	6.10045	7.996e-06	0.0108626	0.00974249	CHD7/EOMES/GATA3/GPR183/IL4R/MIR21/RASGRP1/RIPK2/SOCS1/SOS1/TESPA1/XBP1	12	GO
GSE20366_EX_VIVO_VS_DEC205_CONVERSION_DN	GO:0030217	BP	T cell differentiation	12/184	296/18903	0.0405405	4.16488	5.4411	3.45977e-05	0.0212153	0.0191708	ADAM17/BCL2/CCR7/CLEC4D/DUSP10/FOXP1/GLI3/IL6R/RARA/RIPK2/SOCS1/THEMIS	12	GO
GSE20366_TREG_VS_TCONV_DN	GO:0030217	BP	T cell differentiation	11/185	296/18903	0.0371622	3.79717	4.8221	0.000166525	0.0122829	0.0107281	CCR6/CD4/GPR18/IFNG/IL2/IL21/IL4/IL6R/LEF1/PPP3CB/SEMA4A	11	GO
GSE20727_H2O2_VS_ROS_INHIBITOR_TREATED_DC_UP	GO:0030217	BP	T cell differentiation	14/186	296/18903	0.0472973	4.80678	6.58048	1.45137e-06	0.00141751	0.00129452	ARID1A/BCL11B/CCR7/CHD7/FOXP1/GPR183/IL4R/IL7R/LFNG/PTGER4/RARA/RC3H1/RUNX3/ZFP36L2	14	GO
GSE21033_1H_VS_12H_POLYIC_STIM_DC_UP	GO:0030217	BP	T cell differentiation	11/167	296/18903	0.0371622	4.20645	5.24935	6.69271e-05	0.0296066	0.0267852	ARID2/GATA3/ITPKB/LIG4/MAFB/MYB/RASGRP1/RORC/SOCS1/XBP1/ZEB1	11	GO
GSE21063_CTRL_VS_ANTI_IGM_STIM_BCELL_NFATC1_KO_8H_UP	GO:0030217	BP	T cell differentiation	10/179	296/18903	0.0337838	3.56768	4.35341	0.000536554	0.0185797	0.0147446	BCL6/CHD7/DUSP10/FOXO3/IL7R/ITPKB/PIK3R1/RC3H1/SMAD7/ZC3H12A	10	GO
GSE21670_STAT3_KO_VS_WT_CD4_TCELL_DN	GO:0030217	BP	T cell differentiation	18/189	296/18903	0.0608108	6.08205	8.85621	1.10546e-09	3.53145e-07	2.54838e-07	BATF/BCL2/BCL6/IL1A/IL1B/IL2RA/IL4R/IL6/IRF4/ITK/JAK3/JUNB/MIR21/NFKBIZ/PIK3CD/SOCS1/TNFRSF9/TP53	18	GO
GSE21670_UNTREATED_VS_IL6_TREATED_CD4_TCELL_DN	GO:0030217	BP	T cell differentiation	12/186	296/18903	0.0405405	4.1201	5.39346	3.84685e-05	0.0220963	0.020611	ARID1A/BCL11B/CD74/IL6R/IRF4/ITPKB/LFNG/PREX1/RARA/RASGRP1/TCF7/THEMIS	12	GO
GSE21670_UNTREATED_VS_IL6_TREATED_STAT3_KO_CD4_TCELL_DN	GO:0030217	BP	T cell differentiation	12/192	296/18903	0.0405405	3.99134	5.25448	5.24206e-05	0.00326225	0.00255304	BCL6/IL1B/IL2RA/ITK/JAK3/JUNB/KAT2A/NFKBIZ/SOCS1/SOD1/STAT3/TP53	12	GO
GSE21670_UNTREATED_VS_IL6_TREATED_STAT3_KO_CD4_TCELL_UP	GO:0030217	BP	T cell differentiation	10/189	296/18903	0.0337838	3.37891	4.14561	0.000817488	0.0377468	0.03244	CD27/CD3G/CD4/CLEC4E/FGL2/IL23A/MYB/NCKAP1L/NLRP3/VSIR	10	GO
GSE21670_UNTREATED_VS_TGFB_TREATED_STAT3_KO_CD4_TCELL_DN	GO:0030217	BP	T cell differentiation	17/191	296/18903	0.0574324	5.68401	8.20608	9.05128e-09	2.20225e-06	1.80586e-06	BATF/BCL11B/BCL2/BCL6/CD46/CTLA4/EOMES/IL2RA/IRF4/ITK/MIR21/NFKBIZ/SOCS1/TESPA1/TNFRSF9/TNFSF8/XBP1	17	GO
GSE22103_UNSTIM_VS_LPS_STIM_NEUTROPHIL_UP	GO:0030217	BP	T cell differentiation	11/191	296/18903	0.0371622	3.67789	4.69148	0.000219955	0.0254834	0.0227627	ADAM8/BCL3/IL4R/IL7R/IRF4/JUNB/LFNG/RARA/SOCS5/ZEB1/ZFP36L1	11	GO
GSE22601_IMMATURE_CD4_SINGLE_POSITIVE_VS_CD8_SINGLE_POSITIVE_THYMOCYTE_UP	GO:0030217	BP	T cell differentiation	11/184	296/18903	0.0371622	3.81781	4.8444	0.000158793	0.0122756	0.0108031	CD27/DUSP10/GATA3/IL12RB1/ITPKB/MYB/PTPN22/RHOH/SASH3/SOX4/TRAF3IP2	11	GO
GSE22886_NAIVE_BCELL_VS_BLOOD_PLASMA_CELL_UP	GO:0030217	BP	T cell differentiation	10/191	296/18903	0.0337838	3.34353	4.10572	0.000886105	0.0396532	0.0367434	CD83/DUSP10/HLA-DRA/HLA-DRB1/IL4R/ITPKB/PIK3CD/SOS2/STAT6/ZFP36L1	10	GO
GSE22886_NAIVE_BCELL_VS_BM_PLASMA_CELL_UP	GO:0030217	BP	T cell differentiation	11/190	296/18903	0.0371622	3.69724	4.71289	0.000210157	0.0111631	0.0101674	CD83/HLA-DRA/HLA-DRB1/IL4R/ITPKB/PIK3CD/RPS6/SMARCA2/SOS2/STAT6/ZFP36L1	11	GO
GSE22886_NAIVE_CD4_TCELL_VS_DC_UP	GO:0030217	BP	T cell differentiation	18/181	296/18903	0.0608108	6.35087	9.12323	5.46628e-10	4.45242e-07	4.03925e-07	BCL11B/BCL2/CAMK4/CCR7/CD2/CD27/CD28/CD3E/CD3G/GATA3/GPR18/ITK/LEF1/PRKCZ/RORA/TCF7/TESPA1/ZEB1	18	GO
GSE22886_NAIVE_CD8_TCELL_VS_DC_UP	GO:0030217	BP	T cell differentiation	11/183	296/18903	0.0371622	3.83867	4.86686	0.000151368	0.00816461	0.00750174	BCL11B/BCL2/CD2/CD28/CD3E/GPR18/PRKCZ/STAT5B/TCF7/TMEM131L/ZAP70	11	GO
GSE23568_ID3_TRANSDUCED_VS_ID3_KO_CD8_TCELL_DN	GO:0030217	BP	T cell differentiation	13/196	296/18903	0.0439189	4.23571	5.74324	1.3674e-05	0.00240657	0.00202705	B2M/CCR6/CCR7/CD28/CD4/CD83/CHD7/IL18R1/IL6R/IL7R/RPS6/ZFP36L1/ZFP36L2	13	GO
GSE24142_DN2_VS_DN3_THYMOCYTE_DN	GO:0030217	BP	T cell differentiation	16/192	296/18903	0.0540541	5.32179	7.5915	6.29852e-08	0.00017976	0.00016343	CCR9/CD28/CD3D/CD3E/CD3G/CTLA4/EGR1/IRF4/ITK/LCK/LEF1/RAG1/RC3H2/RELB/SASH3/SLAMF6	16	GO
GSE24634_IL4_VS_CTRL_TREATED_NAIVE_CD4_TCELL_DAY10_UP	GO:0030217	BP	T cell differentiation	11/179	296/18903	0.0371622	3.92445	4.9583	0.000124545	0.0242199	0.0216316	AIRE/BCL2/CD2/CD27/CD3D/GATA3/GPR183/ITPKB/MYB/PTGER4/RASGRP1	11	GO
GSE26156_DOUBLE_POSITIVE_VS_CD4_SINGLE_POSITIVE_THYMOCYTE_UP	GO:0030217	BP	T cell differentiation	12/195	296/18903	0.0405405	3.92994	5.18709	6.09059e-05	0.0288296	0.026713	ADA/CCR7/IL7R/ITPKB/JUNB/KAT2A/RPL22/TCF7/TGFBR2/TMEM131L/TOX/ZFP36L2	12	GO
GSE26669_CD4_VS_CD8_TCELL_IN_MLR_UP	GO:0030217	BP	T cell differentiation	11/195	296/18903	0.0371622	3.60244	4.6073	0.000263106	0.0399815	0.0355986	BCL2/CTLA4/GATA3/IL2RA/PRDM1/PTPN2/RASGRP1/STAT5B/TNFRSF9/WNT4/ZBTB7B	11	GO
GSE27896_HDAC6_KO_VS_WT_TREG_UP	GO:0030217	BP	T cell differentiation	12/171	296/18903	0.0405405	4.48151	5.76813	1.67127e-05	0.0109803	0.00988691	ARID1B/IKZF3/IL12RB1/ITPKB/MYB/PATZ1/PKNOX1/SOCS1/TCF7/TOX/VAV1/ZC3H12A	12	GO
GSE29164_DAY3_VS_DAY7_UNTREATED_MELANOMA_UP	GO:0030217	BP	T cell differentiation	12/170	296/18903	0.0405405	4.50787	5.79463	1.57569e-05	0.00364557	0.00339866	BCL6/CD1D/CR1/EGR1/IL7/LCK/LFNG/PATZ1/RHOH/STAT3/TNFSF9/TRAF3IP2	12	GO
GSE29949_MICROGLIA_BRAIN_VS_CD8_POS_DC_SPLEEN_UP	GO:0030217	BP	T cell differentiation	12/194	296/18903	0.0405405	3.9502	5.2094	5.79545e-05	0.00778385	0.00663928	ADA/BCL6/CCR7/CD2/CD27/CD83/CTSL/IL23A/IL6/IRF1/PATZ1/TNFRSF9	12	GO
GSE30962_ACUTE_VS_CHRONIC_LCMV_SECONDARY_INF_CD8_TCELL_UP	GO:0030217	BP	T cell differentiation	13/184	296/18903	0.0439189	4.51195	6.03779	6.91739e-06	0.0133659	0.0126281	CD1D/IL7R/LEF1/PIK3CD/RARA/RASGRP1/RORA/SASH3/STAT6/TBX21/TCF7/TMEM131L/VSIR	13	GO
GSE33162_UNTREATED_VS_4H_LPS_STIM_HDAC3_HET_MACROPHAGE_DN	GO:0030217	BP	T cell differentiation	14/192	296/18903	0.0472973	4.65657	6.42299	2.11535e-06	0.00339302	0.00287019	ABL1/BCL2/CCR6/CCR9/IL2RG/IL4R/IL7R/ITK/NKX2-3/PIK3CD/RARA/SMAD7/SOX4/TCF7	14	GO
GSE339_CD4POS_VS_CD8POS_DC_UP	GO:0030217	BP	T cell differentiation	16/195	296/18903	0.0540541	5.23992	7.50624	7.81811e-08	0.000258858	0.000215615	AMBRA1/BCL3/CCR6/CLPTM1/FCER1G/HLA-DOA/IL2RG/IL6R/LY9/PTPN22/RELB/RHOA/RHOH/SMAD7/SMARCA2/SOX13	16	GO
GSE339_CD8POS_VS_CD4CD8DN_DC_DN	GO:0030217	BP	T cell differentiation	14/192	296/18903	0.0472973	4.65657	6.42299	2.11535e-06	0.0034238	0.00297247	BCL3/CCR6/CLPTM1/FCER1G/GLI3/IL6R/JUNB/LY9/MDK/RELB/RORA/SMAD7/SMARCA2/TCF7	14	GO
GSE3565_CTRL_VS_LPS_INJECTED_SPLENOCYTES_DN	GO:0030217	BP	T cell differentiation	12/171	296/18903	0.0405405	4.48151	5.76813	1.67127e-05	0.00640245	0.00577526	CCR7/CCR9/CD27/CD3D/DUSP10/LEF1/MYB/RHOH/SLAMF6/TCF7/TNFSF8/TOX	12	GO
GSE3565_DUSP1_VS_WT_SPLENOCYTES_DN	GO:0030217	BP	T cell differentiation	15/176	296/18903	0.0506757	5.44274	7.46852	1.21801e-07	8.06324e-05	7.31769e-05	CCR9/CD27/CD3D/DUSP10/ITPKB/KAT2A/LEF1/MYB/RHOH/RPL22/SLAMF6/SRF/TCF7/TNFSF8/TOX	15	GO
GSE36476_CTRL_VS_TSST_ACT_72H_MEMORY_CD4_TCELL_YOUNG_UP	GO:0030217	BP	T cell differentiation	12/186	296/18903	0.0405405	4.1201	5.39346	3.84685e-05	0.006669	0.00553225	ANXA1/GPR183/HLA-G/IL6R/IL7R/JUNB/NLRP3/PIK3R1/PTGER4/RABL3/RORA/ZFP36L2	12	GO
GSE3691_CONVENTIONAL_VS_PLASMACYTOID_DC_SPLEEN_UP	GO:0030217	BP	T cell differentiation	14/193	296/18903	0.0472973	4.63244	6.39737	2.24915e-06	0.00162782	0.00143117	CD28/DOCK2/GPR18/IL21/IL4R/PRKCZ/PTPRC/RORA/RORC/RUNX3/SOS1/SOX4/TCF7/TGFBR2	14	GO
GSE37301_CD4_TCELL_VS_GRANULOCYTE_MONOCYTE_PROGENITOR_DN	GO:0030217	BP	T cell differentiation	12/175	296/18903	0.0405405	4.37907	5.66412	2.1061e-05	0.00195048	0.00164079	CCR6/CD28/CD83/CD86/GPR183/IL18R1/IL2/ITPKB/SEMA4A/SLAMF6/TCF7/TNFSF8	12	GO
GSE37301_CD4_TCELL_VS_GRANULOCYTE_MONOCYTE_PROGENITOR_UP	GO:0030217	BP	T cell differentiation	11/156	296/18903	0.0371622	4.50305	5.54121	3.59256e-05	0.0221122	0.020487	CHD7/CRTAM/GPR18/GPR183/IL23A/LEF1/PREX1/SEMA4A/TCF7/THEMIS/ZBTB7B	11	GO
GSE37301_HEMATOPOIETIC_STEM_CELL_VS_RAG2_KO_NK_CELL_DN	GO:0030217	BP	T cell differentiation	12/176	296/18903	0.0405405	4.35419	5.63861	2.22909e-05	0.00259467	0.00198507	CCR2/CD28/CDK6/DOCK2/GATA3/GPR183/IFNG/IL18R1/JMJD6/JUNB/PNP/RORA	12	GO
GSE37532_WT_VS_PPARG_KO_VISCERAL_ADIPOSE_TISSUE_TCONV_UP	GO:0030217	BP	T cell differentiation	11/186	296/18903	0.0371622	3.77675	4.79996	0.000174574	0.0129925	0.0107602	ABL1/CCR6/CLEC4D/CLPTM1/HLA-DOA/IL2RG/IL6R/PTPN22/PTPRC/SMARCA2/TMEM131L	11	GO
GSE3920_UNTREATED_VS_IFNG_TREATED_FIBROBLAST_DN	GO:0030217	BP	T cell differentiation	11/171	296/18903	0.0371622	4.10805	5.14939	8.28393e-05	0.023103	0.0215963	ARID2/CD28/GPR183/IL1RL2/IL23R/IL2RA/IL6R/MALT1/RIPK3/RORA/RORC	11	GO
GSE39556_CD8A_DC_VS_NK_CELL_DN	GO:0030217	BP	T cell differentiation	10/194	296/18903	0.0337838	3.29183	4.04687	0.000997845	0.0410918	0.0351872	GPR18/IL4R/IRF4/PTPN2/RASGRP1/RELB/RHOH/SMAD7/STAT6/TGFBR2	10	GO
GSE39556_UNTREATED_VS_3H_POLYIC_INJ_MOUSE_CD8A_DC_UP	GO:0030217	BP	T cell differentiation	13/196	296/18903	0.0439189	4.23571	5.74324	1.3674e-05	0.00195972	0.00168069	ADAM8/CCR6/CD1D/CD83/GPR18/IL4R/IL7R/IRF4/LCK/PTPN22/RASGRP1/RHOH/TGFBR2	13	GO
GSE39820_TGFBETA1_IL6_VS_TGFBETA1_IL6_IL23A_TREATED_CD4_TCELL_UP	GO:0030217	BP	T cell differentiation	10/194	296/18903	0.0337838	3.29183	4.04687	0.000997845	0.0389873	0.031375	BCL11B/CBFB/CD86/CTNNB1/IKZF3/MYB/NCKAP1L/PIK3R1/RORA/ZEB1	10	GO
GSE3982_MAST_CELL_VS_BCELL_DN	GO:0030217	BP	T cell differentiation	11/176	296/18903	0.0371622	3.99134	5.02863	0.000107189	0.0098078	0.00864212	CCR7/CTNNB1/HLA-DRA/HLA-DRB1/IL15/IL6/IRF4/KLHL25/LCK/RHOH/TCIRG1	11	GO
GSE40068_CXCR5POS_BCL6POS_TFH_VS_CXCR5NEG_BCL6NEG_CD4_TCELL_UP	GO:0030217	BP	T cell differentiation	11/185	296/18903	0.0371622	3.79717	4.8221	0.000166525	0.0264892	0.0239913	BRAF/CCR7/CHD7/FOXO3/FOXP1/IL7R/LFNG/PATZ1/RC3H1/SMARCA2/ZFP36L2	11	GO
GSE40273_GATA1_KO_VS_WT_TREG_DN	GO:0030217	BP	T cell differentiation	10/186	296/18903	0.0337838	3.43341	4.20645	0.000722802	0.0335825	0.0287014	CARD11/CCR7/GPR18/GPR183/IL6R/MALT1/RELB/SYK/ZEB1/ZFP36L1	10	GO
GSE40274_CTRL_VS_EOS_TRANSDUCED_ACTIVATED_CD4_TCELL_DN	GO:0030217	BP	T cell differentiation	11/142	296/18903	0.0371622	4.94702	5.95452	1.49371e-05	0.00583829	0.0048293	CCR7/CRTAM/FOXP1/GPR183/IL6R/IL7R/MYB/SLAMF6/TCF7/TNFSF8/TOX	11	GO
GSE40274_FOXP3_VS_FOXP3_AND_PBX1_TRANSDUCED_ACTIVATED_CD4_TCELL_DN	GO:0030217	BP	T cell differentiation	13/182	296/18903	0.0439189	4.56153	6.08934	6.14062e-06	0.00894381	0.00827691	BCL3/CCR6/CCR7/CCR9/KIT/MYB/RELB/SMAD7/SOX4/STAT5B/TCF7/THEMIS/TNFSF8	13	GO
GSE40274_FOXP3_VS_FOXP3_AND_SATB1_TRANSDUCED_ACTIVATED_CD4_TCELL_DN	GO:0030217	BP	T cell differentiation	11/172	296/18903	0.0371622	4.08416	5.12487	8.72885e-05	0.014893	0.0137742	CD80/CD86/CTLA4/GPR183/IL2RA/IL6R/MYB/NKAP/SLAMF6/TCF7/ZBTB7B	11	GO
GSE40274_FOXP3_VS_FOXP3_AND_XBP1_TRANSDUCED_ACTIVATED_CD4_TCELL_DN	GO:0030217	BP	T cell differentiation	14/150	296/18903	0.0472973	5.96041	7.69288	1.04362e-07	4.01792e-05	3.56242e-05	CD3G/CD86/CTLA4/EGR1/GPR183/IL6R/LEF1/MYB/SLAMF6/TCF7/THEMIS/TNFSF4/TOX/ZBTB7B	14	GO
GSE40443_INDUCED_VS_TOTAL_TREG_UP	GO:0030217	BP	T cell differentiation	11/181	296/18903	0.0371622	3.88108	4.91225	0.000137401	0.0379261	0.0343158	CAMK4/CCR9/CDK6/EGR1/GATA3/KLHL25/PIK3R3/RAG1/RELB/RORA/TOX	11	GO
GSE40666_NAIVE_VS_EFFECTOR_CD8_TCELL_UP	GO:0030217	BP	T cell differentiation	11/186	296/18903	0.0371622	3.77675	4.79996	0.000174574	0.0479205	0.0436802	BCL6/CAMK4/FOXP1/IL4R/LEF1/PIK3R3/RASGRP1/SMARCD1/SOX4/THEMIS/TOX	11	GO
GSE43863_TH1_VS_TFH_MEMORY_CD4_TCELL_DN	GO:0030217	BP	T cell differentiation	10/192	296/18903	0.0337838	3.32612	4.08597	0.000922147	0.0390853	0.0346305	ADAM8/AP3B1/CCR6/CD74/GLI3/HLA-DRB1/IL2RG/ITK/PTPN22/PTPRC	10	GO
GSE45739_UNSTIM_VS_ACD3_ACD28_STIM_NRAS_KO_CD4_TCELL_UP	GO:0030217	BP	T cell differentiation	13/196	296/18903	0.0439189	4.23571	5.74324	1.3674e-05	0.00713236	0.00688307	CAMK4/CD28/CTLA4/GPR183/IL6R/LEF1/MALT1/PHF10/SOD1/STAT5B/TCF7/TESPA1/TMEM131L	13	GO
GSE45739_UNSTIM_VS_ACD3_ACD28_STIM_WT_CD4_TCELL_UP	GO:0030217	BP	T cell differentiation	11/183	296/18903	0.0371622	3.83867	4.86686	0.000151368	0.0191354	0.0165376	BCL2/CCR6/CCR7/CTSL/GPR183/IL2RA/IL6R/IL7R/LEF1/TESPA1/TRAF3IP2	11	GO
GSE5679_RARA_AGONIST_AM580_VS_AM580_AND_ROSIGLITAZONE_TREATED_DC_DN	GO:0030217	BP	T cell differentiation	11/183	296/18903	0.0371622	3.83867	4.86686	0.000151368	0.00791706	0.00674593	ADAM8/ANXA1/CCR2/IL18/IL2RA/IL7R/IRF4/LFNG/PIK3R1/TBX21/TNFSF4	11	GO
GSE6674_PL2_3_VS_ANTI_IGM_AND_CPG_STIM_BCELL_DN	GO:0030217	BP	T cell differentiation	11/193	296/18903	0.0371622	3.63977	4.64911	0.000240714	0.026078	0.0228169	AP3B1/CDK6/IL2RA/IL7R/IRF4/MYB/RASGRP1/SMARCE1/THEMIS/TMEM131L/XBP1	11	GO
GSE7219_UNSTIM_VS_LPS_AND_ANTI_CD40_STIM_NIK_NFKB2_KO_DC_UP	GO:0030217	BP	T cell differentiation	11/170	296/18903	0.0371622	4.13221	5.17409	7.85855e-05	0.0143273	0.0125358	CCR7/DOCK2/EOMES/FOXP1/IL18/IL6R/LEF1/PIK3R1/SLAMF6/TCF7/TNFSF8	11	GO
GSE7219_WT_VS_NIK_NFKB2_KO_DC_DN	GO:0030217	BP	T cell differentiation	10/161	296/18903	0.0337838	3.96655	4.76781	0.000230892	0.0493245	0.0451561	CD27/CRTAM/FOXP1/IL18R1/IL6R/IL7R/SLAMF6/SPN/TCF7/TNFSF8	10	GO
GSE7852_TREG_VS_TCONV_DN	GO:0030217	BP	T cell differentiation	13/179	296/18903	0.0439189	4.63799	6.16808	5.11971e-06	0.0139461	0.0127508	AP3D1/CD28/CD4/CHD7/IL1RL2/IL21/ITK/PKNOX1/SEMA4A/TGFBR2/THEMIS/ZAP70/ZFPM1	13	GO
GSE9650_EFFECTOR_VS_MEMORY_CD8_TCELL_DN	GO:0030217	BP	T cell differentiation	16/192	296/18903	0.0540541	5.32179	7.5915	6.29852e-08	6.72502e-05	5.19009e-05	ARID1A/BCL2/CCR7/GATA3/IFNG/IL4R/IL6R/IL7R/ITPKB/NFKBIZ/RPS6/SMAD7/TCF7/TNFSF8/TP53/ZFP36L2	16	GO
GSE9650_NAIVE_VS_EFF_CD8_TCELL_UP	GO:0030217	BP	T cell differentiation	13/191	296/18903	0.0439189	4.34659	5.86302	1.03631e-05	0.0098982	0.00853343	BAD/CCR7/CCR9/IL4R/IL6R/IL7R/ITPKB/KIT/RPS6/SMAD7/TCF7/TP53/ZEB1	13	GO
KAECH_DAY8_EFF_VS_MEMORY_CD8_TCELL_DN	GO:0030217	BP	T cell differentiation	17/190	296/18903	0.0574324	5.71392	8.23662	8.36234e-09	1.62507e-05	1.20767e-05	BCL2/CCR7/CD28/EGR1/EOMES/FOXP1/GATA3/IFNG/IL4R/IL6R/IL7R/SMAD7/TCF7/TNFSF8/TP53/ZFP36L1/ZFP36L2	17	GO
KAECH_NAIVE_VS_DAY15_EFF_CD8_TCELL_UP	GO:0030217	BP	T cell differentiation	12/188	296/18903	0.0405405	4.07627	5.3465	4.27095e-05	0.0205699	0.0184683	CCR7/CCR9/CD46/CD8A/IL4R/IL6R/ITK/ITPKB/LEF1/METTL3/RPS6/SMAD7	12	GO
NAKAYA_PBMC_FLUARIX_FLUVIRIN_AGE_18_50YO_CORRELATED_WITH_HAI_28DY_RESPONSE_AT_7DY_NEGATIVE	GO:0030217	BP	T cell differentiation	22/446	296/18903	0.0743243	3.15012	5.79576	2.31424e-06	0.000508875	0.00045987	ARID2/ATF2/BCL11B/CAMK4/CTLA4/CTNNB1/DUSP10/FOXP1/GATA3/GPR18/ITPKB/LEF1/LY9/METTL3/PIK3R1/RORA/STAT3/STAT5B/TESPA1/TGFBR2/THEMIS/ZEB1	22	GO
NAKAYA_PBMC_FLUMIST_AGE_18_50YO_7DY_UP	GO:0030217	BP	T cell differentiation	39/1451	296/18903	0.131757	1.71647	3.58237	0.000651028	0.0193882	0.017371	ACTL6A/ARID1A/BATF/BCL2/BTN2A2/CCR2/CD1D/CD2/CD27/CD4/CRACR2A/CRTAM/DNAJA3/EOMES/GPR89A/GPR89B/IL6R/IL7R/ITK/ITPKB/KDELR1/LCK/LY9/METTL3/PBRM1/PPP3CB/PTPN22/RASGRP1/SLAMF6/SLC46A2/SMARCA2/SMARCA4/SOS1/SP3/SPN/STAT6/TNFSF8/TP53/TSC1	39	GO
GSE12366_GC_VS_MEMORY_BCELL_DN	GO:0030595	BP	leukocyte chemotaxis	11/187	240/18903	0.0458333	4.63309	5.66186	2.80833e-05	0.00672829	0.00600834	CAMK1D/CCR6/CCR7/DUSP1/GPR183/IL23A/JAM3/PDE4B/PTPRO/RIN3/TRPM2	11	GO
GSE12366_GC_VS_NAIVE_BCELL_DN	GO:0030595	BP	leukocyte chemotaxis	11/175	240/18903	0.0458333	4.95079	5.95423	1.51463e-05	0.00265328	0.00235495	ADAM8/CAMK1D/CCR6/DUSP1/GPR183/IL16/JAM3/LYST/PDE4B/RIN3/VAV3	11	GO
GSE13522_CTRL_VS_T_CRUZI_Y_STRAIN_INF_SKIN_IFNAR_KO_UP	GO:0030595	BP	leukocyte chemotaxis	10/182	240/18903	0.0416667	4.32761	5.11531	0.000114707	0.00786443	0.00691187	CCR7/F2RL1/FCER1G/FFAR2/GPR18/GPR183/LBP/LYST/PADI2/PDE4B	10	GO
GSE13547_WT_VS_ZFX_KO_BCELL_ANTI_IGM_STIM_2H_DN	GO:0030595	BP	leukocyte chemotaxis	10/153	240/18903	0.0416667	5.14788	5.8417	2.65142e-05	0.0180611	0.0162415	CCR7/CXCR4/F2RL1/GPR18/GPR183/IL16/KLRK1/RPS19/S1PR1/XCL1	10	GO
GSE1460_INTRATHYMIC_T_PROGENITOR_VS_CD4_THYMOCYTE_DN	GO:0030595	BP	leukocyte chemotaxis	14/187	240/18903	0.0583333	5.89666	7.63102	1.23362e-07	2.1374e-05	1.55552e-05	CAMK1D/CCR7/GPR183/IL16/IL6R/ITGB2/LBP/NEDD9/PDE4B/PTK2/RAC2/S1PR1/SLAMF1/VAV1	14	GO
GSE21670_STAT3_KO_VS_WT_CD4_TCELL_DN	GO:0030595	BP	leukocyte chemotaxis	16/189	240/18903	0.0666667	6.66772	8.88025	2.59951e-09	5.70918e-07	4.11989e-07	C1QBP/CCL1/CCL2/CCL3/CSF1/CXCL1/CXCL13/CXCL3/CXCL5/CXCL6/CXCL8/DPP4/IL1B/IL6/PIK3CD/SLC12A2	16	GO
GSE21670_UNTREATED_VS_IL6_TREATED_STAT3_KO_CD4_TCELL_UP	GO:0030595	BP	leukocyte chemotaxis	9/189	240/18903	0.0375	3.7506	4.30966	0.000713773	0.0358036	0.03077	C5/CSF1R/CSF3R/IL17RA/IL23A/ITGB2/JAML/LGALS3/NCKAP1L	9	GO
GSE21670_UNTREATED_VS_TGFB_TREATED_STAT3_KO_CD4_TCELL_DN	GO:0030595	BP	leukocyte chemotaxis	8/191	240/18903	0.0333333	3.29895	3.62122	0.00311603	0.046056	0.0377663	CREB3/CSF1/CXCL13/CXCR4/DPP4/MAPK1/PDE4B/SLC12A2	8	GO
GSE22886_IGG_IGA_MEMORY_BCELL_VS_BLOOD_PLASMA_CELL_UP	GO:0030595	BP	leukocyte chemotaxis	10/195	240/18903	0.0416667	4.0391	4.83746	0.0002016	0.0257434	0.023583	CXCR4/ITGA9/LYST/PIK3CD/PIKFYVE/RIN3/RIPOR2/TNFAIP6/TNFSF11/VAV3	10	GO
GSE23568_ID3_TRANSDUCED_VS_ID3_KO_CD8_TCELL_DN	GO:0030595	BP	leukocyte chemotaxis	10/196	240/18903	0.0416667	4.01849	4.81709	0.000210114	0.00953686	0.00803288	CCR6/CCR7/CXCR5/DUSP1/F2RL1/IL16/IL6R/LBP/PDE4B/TNFSF11	10	GO
GSE24634_IL4_VS_CTRL_TREATED_NAIVE_CD4_TCELL_DAY10_UP	GO:0030595	BP	leukocyte chemotaxis	11/179	240/18903	0.0458333	4.84015	5.85389	1.87143e-05	0.00909827	0.00812595	CCL13/CCL17/CCL18/CCL24/GPR183/GPSM3/IL16/SLIT2/STAP1/STK39/TREM1	11	GO
GSE29949_MICROGLIA_BRAIN_VS_CD8_POS_DC_SPLEEN_UP	GO:0030595	BP	leukocyte chemotaxis	9/194	240/18903	0.0375	3.65393	4.21341	0.000859347	0.0379296	0.0323523	CCL20/CCR7/IL16/IL23A/IL6/PDE4B/PTK2/PTPRO/SLAMF1	9	GO
GSE339_CD4POS_VS_CD8POS_DC_UP	GO:0030595	BP	leukocyte chemotaxis	10/195	240/18903	0.0416667	4.0391	4.83746	0.0002016	0.0151704	0.0126362	CCL4/CCR6/FCER1G/HRH1/IL6R/RAC2/RIPOR2/SAA1/TNFRSF11A/VEGFA	10	GO
GSE37301_CD4_TCELL_VS_GRANULOCYTE_MONOCYTE_PROGENITOR_DN	GO:0030595	BP	leukocyte chemotaxis	8/175	240/18903	0.0333333	3.60057	3.91932	0.00181276	0.0345995	0.0291059	CCL5/CCR6/GPR183/PDE4B/STK39/TNFSF11/TNFSF14/VAV3	8	GO
GSE39556_UNTREATED_VS_3H_POLYIC_INJ_MOUSE_CD8A_DC_UP	GO:0030595	BP	leukocyte chemotaxis	10/196	240/18903	0.0416667	4.01849	4.81709	0.000210114	0.0124525	0.0106795	ADAM8/CCR6/CXCL1/CXCL11/GPR18/ITGB2/LYN/RIPOR2/S1PR1/SWAP70	10	GO
GSE40274_CTRL_VS_EOS_TRANSDUCED_ACTIVATED_CD4_TCELL_DN	GO:0030595	BP	leukocyte chemotaxis	9/142	240/18903	0.0375	4.99199	5.4147	8.52193e-05	0.0122716	0.0101508	CCR7/CNR2/CXCR5/GPR183/IL6R/MIF/SLC12A2/VAV3/XCL1	9	GO
GSE45739_UNSTIM_VS_ACD3_ACD28_STIM_WT_CD4_TCELL_UP	GO:0030595	BP	leukocyte chemotaxis	9/183	240/18903	0.0375	3.87357	4.42958	0.000566318	0.0343642	0.0296989	CCR6/CCR7/DPP4/GAS6/GPR183/IL6R/PTK2/SLAMF1/SLC8B1	9	GO
GSE10325_LUPUS_CD4_TCELL_VS_LUPUS_BCELL_UP	GO:0031294	BP	lymphocyte costimulation	7/189	47/18903	0.148936	14.896	9.5855	4.00877e-07	3.26269e-05	2.91984e-05	CD28/CD3E/CD5/DPP4/FYN/ICOS/LCK	7	GO
GSE16385_ROSIGLITAZONE_IL4_VS_IFNG_TNF_STIM_MACROPHAGE_UP	GO:0031294	BP	lymphocyte costimulation	5/193	47/18903	0.106383	10.4195	6.56669	0.000114096	0.0477084	0.042979	CCR7/CD40LG/CD5/FYN/TNFSF14	5	GO
GSE20366_TREG_VS_TCONV_DN	GO:0031294	BP	lymphocyte costimulation	4/185	47/18903	0.0851064	8.69603	5.25171	0.00114043	0.0422689	0.0369183	CD160/CD40LG/IL4/TNFSF14	4	GO
GSE22886_NAIVE_CD4_TCELL_VS_DC_UP	GO:0031294	BP	lymphocyte costimulation	6/181	47/18903	0.12766	13.3323	8.32311	5.49827e-06	0.000633446	0.000574665	CCR7/CD28/CD3E/CD5/DPP4/ICOS	6	GO
GSE22886_NAIVE_CD8_TCELL_VS_DC_UP	GO:0031294	BP	lymphocyte costimulation	6/183	47/18903	0.12766	13.1866	8.27053	5.85658e-06	0.00128882	0.00118418	CD160/CD28/CD3E/CD5/ICOS/YES1	6	GO
GSE29164_DAY3_VS_DAY7_UNTREATED_MELANOMA_UP	GO:0031294	BP	lymphocyte costimulation	6/170	47/18903	0.12766	14.195	8.62796	3.83152e-06	0.00195024	0.00181815	AKT1/CSK/FYN/ICOS/LCK/PTPN6	6	GO
GSE40273_GATA1_KO_VS_WT_TREG_DN	GO:0031294	BP	lymphocyte costimulation	5/186	47/18903	0.106383	10.8116	6.71361	9.58988e-05	0.00905074	0.00773525	CARD11/CCR7/DPP4/MAP3K8/PTPN6	5	GO
GSE45739_UNSTIM_VS_ACD3_ACD28_STIM_NRAS_KO_CD4_TCELL_UP	GO:0031294	BP	lymphocyte costimulation	5/196	47/18903	0.106383	10.26	6.506	0.00012266	0.0246843	0.0238215	CD28/CD40LG/CD5/DPP4/ICOS	5	GO
GSE10325_LUPUS_CD4_TCELL_VS_LUPUS_BCELL_UP	GO:0031295	BP	T cell costimulation	7/189	45/18903	0.155556	15.558	9.82567	2.94174e-07	2.46266e-05	2.20388e-05	CD28/CD3E/CD5/DPP4/FYN/ICOS/LCK	7	GO
GSE16385_ROSIGLITAZONE_IL4_VS_IFNG_TNF_STIM_MACROPHAGE_UP	GO:0031295	BP	T cell costimulation	5/193	45/18903	0.111111	10.8826	6.74099	9.23888e-05	0.0477084	0.042979	CCR7/CD40LG/CD5/FYN/TNFSF14	5	GO
GSE22886_NAIVE_CD4_TCELL_VS_DC_UP	GO:0031295	BP	T cell costimulation	6/181	45/18903	0.133333	13.9249	8.53496	4.23742e-06	0.000509412	0.000462141	CCR7/CD28/CD3E/CD5/DPP4/ICOS	6	GO
GSE22886_NAIVE_CD8_TCELL_VS_DC_UP	GO:0031295	BP	T cell costimulation	6/183	45/18903	0.133333	13.7727	8.48139	4.51438e-06	0.00119315	0.00109628	CD160/CD28/CD3E/CD5/ICOS/YES1	6	GO
GSE29164_DAY3_VS_DAY7_UNTREATED_MELANOMA_UP	GO:0031295	BP	T cell costimulation	6/170	45/18903	0.133333	14.8259	8.84557	2.94995e-06	0.00188402	0.00175642	AKT1/CSK/FYN/ICOS/LCK/PTPN6	6	GO
GSE40273_GATA1_KO_VS_WT_TREG_DN	GO:0031295	BP	T cell costimulation	5/186	45/18903	0.111111	11.2921	6.89057	7.76062e-05	0.00837038	0.00715377	CARD11/CCR7/DPP4/MAP3K8/PTPN6	5	GO
GSE45739_UNSTIM_VS_ACD3_ACD28_STIM_NRAS_KO_CD4_TCELL_UP	GO:0031295	BP	T cell costimulation	5/196	45/18903	0.111111	10.716	6.67921	9.93496e-05	0.0246843	0.0238215	CD28/CD40LG/CD5/DPP4/ICOS	5	GO
GSE17721_LPS_VS_POLYIC_12H_BMDC_UP	GO:0034122	BP	negative regulation of toll-like receptor signaling pathway	5/190	41/18903	0.121951	12.1329	7.19058	5.43735e-05	0.0162305	0.0153276	DAB2IP/IRF4/LRRC14/OTUD4/SMPDL3B	5	GO
GSE12366_GC_VS_NAIVE_BCELL_DN	GO:0038096	BP	Fc-gamma receptor signaling pathway involved in phagocytosis	3/175	26/18903	0.115385	12.4635	5.65412	0.00173377	0.0482538	0.0428282	APPL1/CD47/VAV3	3	GO
GSE12366_PLASMA_CELL_VS_NAIVE_BCELL_DN	GO:0038096	BP	Fc-gamma receptor signaling pathway involved in phagocytosis	3/181	26/18903	0.115385	12.0504	5.54388	0.00190893	0.0441979	0.0385838	FGR/PRKCE/PTPRC	3	GO
GSE1460_INTRATHYMIC_T_PROGENITOR_VS_CD4_THYMOCYTE_DN	GO:0038096	BP	Fc-gamma receptor signaling pathway involved in phagocytosis	3/187	26/18903	0.115385	11.6637	5.43872	0.0020948	0.0182436	0.013277	PTK2/PTPRC/VAV1	3	GO
GSE24210_CTRL_VS_IL35_TREATED_TCONV_CD4_TCELL_UP	GO:0038096	BP	Fc-gamma receptor signaling pathway involved in phagocytosis	3/188	26/18903	0.115385	11.6017	5.42166	0.00212683	0.0492773	0.0438366	CD47/PAK1/PTPRC	3	GO
GSE13411_NAIVE_BCELL_VS_PLASMA_CELL_UP	GO:0042092	BP	type 2 immune response	5/186	38/18903	0.131579	13.3722	7.61034	3.37098e-05	0.00710796	0.00628828	BCL6/CD74/IL27RA/IL4R/TRAF3IP2	5	GO
GSE21670_STAT3_KO_VS_WT_CD4_TCELL_DN	GO:0042092	BP	type 2 immune response	4/189	38/18903	0.105263	10.528	5.90835	0.000547779	0.00826135	0.00596159	BATF/BCL6/IL4R/IL6	4	GO
GSE22103_UNSTIM_VS_LPS_STIM_NEUTROPHIL_UP	GO:0042092	BP	type 2 immune response	4/191	38/18903	0.105263	10.4177	5.87112	0.00056989	0.0374751	0.0334741	BCL3/IL4R/RARA/SOCS5	4	GO
GSE30962_ACUTE_VS_CHRONIC_LCMV_PRIMARY_INF_CD8_TCELL_UP	GO:0042092	BP	type 2 immune response	4/187	38/18903	0.105263	10.6406	5.94614	0.000526286	0.0426876	0.0391791	CCR2/RARA/STAT6/TBX21	4	GO
GSE37605_C57BL6_VS_NOD_FOXP3_IRES_GFP_TREG_DN	GO:0042092	BP	type 2 immune response	4/186	38/18903	0.105263	10.6978	5.96525	0.000515768	0.0482992	0.0438184	ECM1/IL4/SOCS5/TBX21	4	GO
GSE5679_RARA_AGONIST_AM580_VS_AM580_AND_ROSIGLITAZONE_TREATED_DC_DN	GO:0042092	BP	type 2 immune response	5/183	38/18903	0.131579	13.5915	7.68185	3.11857e-05	0.00332547	0.00283355	ANXA1/CCR2/IL18/TBX21/TNFSF4	5	GO
GSE10325_LUPUS_CD4_TCELL_VS_LUPUS_BCELL_UP	GO:0042098	BP	T cell proliferation	13/189	212/18903	0.0613208	6.13305	7.55316	2.24703e-07	1.93641e-05	1.73293e-05	ANXA1/CD28/CD3E/CD6/CTLA4/FYN/IL6ST/PRKCQ/SH2D2A/STAT5B/TNFRSF4/TNFSF8/ZAP70	13	GO
GSE12366_GC_VS_MEMORY_BCELL_DN	GO:0042098	BP	T cell proliferation	8/187	212/18903	0.0377358	3.81455	4.11935	0.00126047	0.0417307	0.0372654	BMI1/CD46/CD55/CR1/IL23A/IL27RA/NDFIP1/RASAL3	8	GO
GSE12366_GC_VS_NAIVE_BCELL_DN	GO:0042098	BP	T cell proliferation	9/175	212/18903	0.0424528	4.58563	5.0751	0.000163706	0.0121617	0.0107942	BMI1/BTN3A1/CD46/CD55/CR1/HES1/HLA-A/MSN/TGFBR2	9	GO
GSE12366_PLASMA_CELL_VS_NAIVE_BCELL_DN	GO:0042098	BP	T cell proliferation	8/181	212/18903	0.0377358	3.941	4.23412	0.00102264	0.0280252	0.0244653	CBLB/IL6/LILRB1/PAWR/PTEN/PTPN6/PTPRC/SASH3	8	GO
GSE13411_PLASMA_CELL_VS_MEMORY_BCELL_DN	GO:0042098	BP	T cell proliferation	10/187	212/18903	0.0471698	4.76819	5.51509	5.12571e-05	0.00335669	0.00295645	CBLB/CCND3/CORO1A/DOCK2/FYN/HLA-DPA1/HLA-DPB1/HLA-DRB1/RIPK2/TGFBR2	10	GO
GSE13547_CTRL_VS_ANTI_IGM_STIM_BCELL_12H_DN	GO:0042098	BP	T cell proliferation	8/173	212/18903	0.0377358	4.12324	4.39506	0.000762848	0.0350501	0.0313743	ANXA1/BAX/CD28/CRTAM/IHH/IL15/IL2RA/PTPN6	8	GO
GSE14350_TREG_VS_TEFF_UP	GO:0042098	BP	T cell proliferation	10/191	212/18903	0.0471698	4.66833	5.42663	6.12505e-05	0.0495744	0.0465243	ARMC5/CRTAM/DOCK8/FYN/IL27RA/PTEN/SLAMF1/SOS1/TNFRSF1B/TSPAN32	10	GO
GSE1460_INTRATHYMIC_T_PROGENITOR_VS_CD4_THYMOCYTE_DN	GO:0042098	BP	T cell proliferation	11/187	212/18903	0.0518868	5.24501	6.21295	8.83225e-06	0.000363447	0.000264503	CBLB/CD6/CRTAM/HLA-G/IL27RA/IL6ST/MSN/PTPRC/RAC2/SLAMF1/TNFRSF1B	11	GO
GSE1460_INTRATHYMIC_T_PROGENITOR_VS_DP_THYMOCYTE_DN	GO:0042098	BP	T cell proliferation	10/186	212/18903	0.0471698	4.79382	5.53759	4.89884e-05	0.012243	0.0106314	BCL6/CD1D/CRTAM/FOXP3/IL23A/SH2D2A/SLAMF1/TGFBR2/TNFSF14/XCL1	10	GO
GSE20366_TREG_VS_TCONV_DN	GO:0042098	BP	T cell proliferation	8/185	212/18903	0.0377358	3.85579	4.15707	0.00117675	0.0423477	0.0369872	CD40LG/HLA-A/IL2/IL21/IL4/LGALS3/PPP3CB/TNFSF14	8	GO
GSE21670_STAT3_KO_VS_WT_CD4_TCELL_DN	GO:0042098	BP	T cell proliferation	12/189	212/18903	0.0566038	5.66128	6.85895	1.54847e-06	7.25509e-05	5.23545e-05	BCL6/CTPS1/IL1A/IL1B/IL2RA/IL6/JAK3/MIR21/SLC11A1/SLC7A1/TNFRSF9/TP53	12	GO
GSE21670_UNTREATED_VS_IL6_TREATED_STAT3_KO_CD4_TCELL_DN	GO:0042098	BP	T cell proliferation	8/192	212/18903	0.0377358	3.71521	4.02728	0.00149063	0.0247374	0.0193596	BCL6/CTPS1/DHPS/IL1B/IL2RA/JAK3/SLC7A1/TP53	8	GO
GSE21670_UNTREATED_VS_IL6_TREATED_STAT3_KO_CD4_TCELL_UP	GO:0042098	BP	T cell proliferation	8/189	212/18903	0.0377358	3.77418	4.08214	0.00134886	0.0461022	0.0396208	CD40LG/FYN/HLA-DMB/IL23A/LGALS3/NCKAP1L/PELI1/VSIR	8	GO
GSE21670_UNTREATED_VS_TGFB_TREATED_STAT3_KO_CD4_TCELL_DN	GO:0042098	BP	T cell proliferation	12/191	212/18903	0.0566038	5.602	6.80782	1.72947e-06	0.000192476	0.000157832	BCL6/CASP3/CD46/CTLA4/FYN/IL2RA/LRRC32/MIR21/PRKCQ/RASAL3/TNFRSF9/TNFSF8	12	GO
GSE22886_IGG_IGA_MEMORY_BCELL_VS_BM_PLASMA_CELL_UP	GO:0042098	BP	T cell proliferation	8/191	212/18903	0.0377358	3.73466	4.04544	0.00144212	0.0438723	0.0388384	CORO1A/FYN/HLA-DMB/HLA-DPB1/PAWR/RPS3/STAT5B/TMEM131L	8	GO
GSE22886_NAIVE_CD8_TCELL_VS_DC_UP	GO:0042098	BP	T cell proliferation	9/183	212/18903	0.0424528	4.38517	4.9007	0.000228789	0.0108858	0.010002	BTN3A1/CD28/CD3E/CD6/NCK2/PRKCQ/STAT5B/TMEM131L/ZAP70	9	GO
GSE24210_CTRL_VS_IL35_TREATED_TCONV_CD4_TCELL_UP	GO:0042098	BP	T cell proliferation	9/188	212/18903	0.0424528	4.26854	4.79671	0.000279441	0.0186705	0.0166091	CD1D/JAK3/NCK2/NCKAP1L/PTEN/PTPRC/RAC2/RASGRP1/SLAMF1	9	GO
GSE25677_MPL_VS_R848_STIM_BCELL_DN	GO:0042098	BP	T cell proliferation	8/173	212/18903	0.0377358	4.12324	4.39506	0.000762848	0.024693	0.0202408	BCL6/CD55/ICOSLG/JAK2/MSN/PIK3CG/PPP3CA/SLAMF1	8	GO
GSE26488_CTRL_VS_PEPTIDE_INJECTION_OT2_THYMOCYTE_DN	GO:0042098	BP	T cell proliferation	9/177	212/18903	0.0424528	4.53382	5.03053	0.000178311	0.011088	0.00925454	BCL6/CCND3/CD55/CORO1A/LGALS3/MSN/PPP3CA/SLAMF1/TNFRSF13C	9	GO
GSE26669_CD4_VS_CD8_TCELL_IN_MLR_UP	GO:0042098	BP	T cell proliferation	10/195	212/18903	0.0471698	4.57257	5.3406	7.28566e-05	0.0252386	0.0224718	CTLA4/FYN/IL2RA/JAK2/PRNP/RASGRP1/STAT5B/TNFRSF9/WNT4/ZBTB7B	10	GO
GSE29164_DAY3_VS_DAY7_UNTREATED_MELANOMA_UP	GO:0042098	BP	T cell proliferation	9/170	212/18903	0.0424528	4.7205	5.18953	0.000131498	0.0144972	0.0135153	BCL6/CD1D/CLC/CR1/FYN/NDFIP1/PAWR/PTPN6/TNFSF9	9	GO
GSE29949_MICROGLIA_BRAIN_VS_CD8_POS_DC_SPLEEN_UP	GO:0042098	BP	T cell proliferation	9/194	212/18903	0.0424528	4.13652	4.6766	0.000352149	0.0217867	0.0185831	BCL6/CD6/HES1/IL23A/IL6/IRF1/JAK2/SLAMF1/TNFRSF9	9	GO
GSE30962_ACUTE_VS_CHRONIC_LCMV_PRIMARY_INF_CD8_TCELL_UP	GO:0042098	BP	T cell proliferation	9/187	212/18903	0.0424528	4.29137	4.81722	0.00026863	0.0270482	0.0248251	CCR2/HLA-A/NCK2/PPP3CA/RASAL3/RASGRP1/TMEM131L/TYK2/VSIR	9	GO
GSE37301_CD4_TCELL_VS_GRANULOCYTE_MONOCYTE_PROGENITOR_DN	GO:0042098	BP	T cell proliferation	11/175	212/18903	0.0518868	5.60466	6.51744	4.68746e-06	0.00067101	0.000564469	CBLB/CCL5/CD28/CD86/IL2/P2RX7/PRKCQ/PSMB10/TNFSF14/TNFSF8/VCAM1	11	GO
GSE37301_HEMATOPOIETIC_STEM_CELL_VS_RAG2_KO_NK_CELL_DN	GO:0042098	BP	T cell proliferation	7/176	212/18903	0.0330189	3.54634	3.61446	0.00377147	0.0491493	0.037602	CCR2/CD28/CEBPB/DOCK2/EBI3/IL10/PNP	7	GO
GSE37532_WT_VS_PPARG_KO_VISCERAL_ADIPOSE_TISSUE_TCONV_UP	GO:0042098	BP	T cell proliferation	9/186	212/18903	0.0424528	4.31444	4.83787	0.000258168	0.0160014	0.0132521	ABL1/ELF4/ICOSLG/MAD1L1/PIK3CG/PTPN22/PTPRC/PYCARD/TMEM131L	9	GO
GSE3982_MAST_CELL_VS_BCELL_DN	GO:0042098	BP	T cell proliferation	8/176	212/18903	0.0377358	4.05296	4.3336	0.000853169	0.0390325	0.0343934	CD40LG/CTNNB1/EBI3/HLA-DMB/HLA-DRB1/IL15/IL27RA/IL6	8	GO
GSE40273_GATA1_KO_VS_WT_TREG_DN	GO:0042098	BP	T cell proliferation	9/186	212/18903	0.0424528	4.31444	4.83787	0.000258168	0.0177197	0.0151442	CARD11/CBLB/HES1/HLA-DMB/IL27RA/MALT1/PTPN6/SLAMF1/SYK	9	GO
GSE7219_UNSTIM_VS_LPS_AND_ANTI_CD40_STIM_NIK_NFKB2_KO_DC_UP	GO:0042098	BP	T cell proliferation	8/170	212/18903	0.0377358	4.196	4.45793	0.000680386	0.0356805	0.031219	CCND3/CD55/DOCK2/IL18/IL27RA/NCK2/PRKCQ/TNFSF8	8	GO
NAKAYA_PBMC_FLUMIST_AGE_18_50YO_7DY_UP	GO:0042098	BP	T cell proliferation	29/1451	212/18903	0.136792	1.78207	3.3019	0.00171221	0.037506	0.0336038	BTN2A2/CCND3/CCR2/CD1D/CRTAM/DHPS/DNAJA3/FYN/IL27RA/LGALS3/LILRB1/MAD1L1/NCSTN/NDFIP1/P2RX7/PPP3CB/PTPN22/PTPN6/RAC2/RASAL3/RASGRP1/SCRIB/SLAMF1/SLC7A1/SOS1/SPN/TNFSF8/TP53/TSPAN32	29	GO
GSE10325_LUPUS_CD4_TCELL_VS_LUPUS_BCELL_UP	GO:0042113	BP	B cell activation	12/189	350/18903	0.0342857	3.42912	4.60974	0.000218198	0.00836504	0.00748601	CD28/CTLA4/HDAC4/IL7R/ITM2A/LEF1/MFNG/PIK3R1/STAT5B/TNFRSF4/TRBC1/ZAP70	12	GO
GSE12366_GC_BCELL_VS_PLASMA_CELL_UP	GO:0042113	BP	B cell activation	12/180	350/18903	0.0342857	3.60057	4.81502	0.000138333	0.00864578	0.00738325	CD22/FCRL3/INPP5D/PTEN/PTPRC/SKAP2/STAT5B/TBC1D10C/TOP2B/TP53/YY1/ZFP36L1	12	GO
GSE12366_GC_VS_MEMORY_BCELL_DN	GO:0042113	BP	B cell activation	13/187	350/18903	0.0371429	3.75461	5.19942	4.77798e-05	0.0080804	0.00721578	BMI1/CCR6/CDKN1A/CR1/DOCK10/GPR183/IL27RA/IRF2BP2/ITGB1/NDFIP1/NOTCH2/ZBTB7A/ZFP36L2	13	GO
GSE12366_GC_VS_NAIVE_BCELL_DN	GO:0042113	BP	B cell activation	12/175	350/18903	0.0342857	3.70344	4.93482	0.000105945	0.0105168	0.0093343	BMI1/CCR6/CR1/DOCK10/GAPT/GPR183/HHEX/LYL1/NOTCH2/SLC39A10/TGFB1/VAV3	12	GO
GSE12366_PLASMA_CELL_VS_MEMORY_BCELL_DN	GO:0042113	BP	B cell activation	14/181	350/18903	0.04	4.17746	5.89962	7.33991e-06	0.0199866	0.0185275	AHR/CCR6/CD22/CXCR5/DCLRE1C/DOCK10/IL27RA/INPP5D/LFNG/PAWR/RASGRP1/SKAP2/ST3GAL1/STAT6	14	GO
GSE12366_PLASMA_CELL_VS_NAIVE_BCELL_DN	GO:0042113	BP	B cell activation	16/181	350/18903	0.0457143	4.77424	7.00766	2.73367e-07	0.000261612	0.000228381	BTK/CCR6/CR2/DCLRE1C/IL6/INPP5D/IRF8/LFNG/PAWR/PTEN/PTPN6/PTPRC/SASH3/SLC39A10/ST3GAL1/ZFP36L1	16	GO
GSE13411_NAIVE_BCELL_VS_PLASMA_CELL_UP	GO:0042113	BP	B cell activation	12/186	350/18903	0.0342857	3.48442	4.67676	0.000188073	0.0179094	0.0158441	BCL6/CD19/CD74/DCLRE1C/GON4L/HHEX/IL27RA/LAT2/NOTCH2/PIK3CD/TRAF3IP2/TRBC1	12	GO
GSE13411_PLASMA_CELL_VS_MEMORY_BCELL_DN	GO:0042113	BP	B cell activation	15/187	350/18903	0.0428571	4.33224	6.28972	2.20918e-06	0.000403017	0.000354963	BANK1/BTK/CD19/CD79B/DOCK10/INPP5D/LAPTM5/LAT2/LYN/NOTCH2/PIK3CD/SKAP2/TNFSF13/TRBC1/ZFP36L1	15	GO
GSE13547_CTRL_VS_ANTI_IGM_STIM_BCELL_12H_DN	GO:0042113	BP	B cell activation	10/173	350/18903	0.0285714	3.12188	3.85085	0.0014743	0.0492646	0.044098	BAX/CD28/FCGR2B/GPR183/HSPD1/IL7R/IRF2BP2/LEF1/NBN/PTPN6	10	GO
GSE20366_TREG_VS_TCONV_DN	GO:0042113	BP	B cell activation	11/185	350/18903	0.0314286	3.21132	4.15134	0.000687809	0.0305367	0.0266712	ADGRG3/BLK/CCR6/CD40LG/IL2/IL21/IL4/LAX1/LEF1/PARP3/THEMIS2	11	GO
GSE20727_CTRL_VS_H2O2_TREATED_DC_DN	GO:0042113	BP	B cell activation	12/185	350/18903	0.0342857	3.50326	4.6994	0.000178855	0.0495965	0.0455422	CD79B/CLCF1/CR2/DLL1/DOCK11/HDAC9/JAK3/LAT2/PHF14/PLCG2/PTPN6/TNIP2	12	GO
GSE21670_STAT3_KO_VS_WT_CD4_TCELL_DN	GO:0042113	BP	B cell activation	11/189	350/18903	0.0314286	3.14336	4.06745	0.000820696	0.0108476	0.00782789	BATF/BCL2/BCL6/CTPS1/ID2/IL13/IL5/IL6/JAK3/PIK3CD/TP53	11	GO
GSE21670_UNTREATED_VS_TGFB_TREATED_STAT3_KO_CD4_TCELL_DN	GO:0042113	BP	B cell activation	11/191	350/18903	0.0314286	3.11044	4.02634	0.000894729	0.0184969	0.0151676	BATF/BCL2/BCL6/CASP3/CTLA4/HDAC9/IL13/IL5/IL9/RNF168/XBP1	11	GO
GSE22886_IGG_IGA_MEMORY_BCELL_VS_BLOOD_PLASMA_CELL_UP	GO:0042113	BP	B cell activation	14/195	350/18903	0.04	3.87754	5.54761	1.71433e-05	0.00525056	0.00480993	ATM/BANK1/CD22/CR2/IFNA17/IRF8/LAPTM5/NOTCH2/PAWR/PAX5/PIK3CD/PTPRJ/STAT5B/VAV3	14	GO
GSE22886_IGG_IGA_MEMORY_BCELL_VS_BM_PLASMA_CELL_UP	GO:0042113	BP	B cell activation	15/191	350/18903	0.0428571	4.24151	6.18422	2.87418e-06	0.000818854	0.000724898	CD22/CD79B/CR2/IFNA17/INPP5D/LAPTM5/NOTCH2/PAWR/PAX5/PIK3CD/PRKCB/STAT5B/STAT6/SWAP70/VAV3	15	GO
GSE22886_IGM_MEMORY_BCELL_VS_BLOOD_PLASMA_CELL_UP	GO:0042113	BP	B cell activation	13/185	350/18903	0.0371429	3.7952	5.24746	4.27419e-05	0.018842	0.0180041	BANK1/CD74/CR2/HHEX/IFNA7/INPP5D/IRF8/LAPTM5/NOTCH2/PAX5/PIK3CD/VAV3/ZFP36L1	13	GO
GSE22886_NAIVE_BCELL_VS_BM_PLASMA_CELL_UP	GO:0042113	BP	B cell activation	13/190	350/18903	0.0371429	3.69532	5.12858	5.63048e-05	0.00476655	0.00434139	CD22/CR2/HHEX/INPP5D/IRF8/LAPTM5/MS4A1/NOTCH2/PIK3CD/PRKCB/STAT6/VAV3/ZFP36L1	13	GO
GSE22886_NAIVE_BCELL_VS_DC_UP	GO:0042113	BP	B cell activation	12/178	350/18903	0.0342857	3.64103	4.86242	0.000124484	0.0249733	0.0237376	CD19/CD22/CD28/CD38/CD40LG/CR2/IFNA17/IGKC/MEF2C/MS4A1/POU2AF1/VAV3	12	GO
GSE22886_NAIVE_BCELL_VS_MONOCYTE_UP	GO:0042113	BP	B cell activation	22/173	350/18903	0.0628571	6.86814	10.6497	1.19937e-12	2.82692e-09	2.65377e-09	BANK1/BLNK/CCR6/CD19/CD22/CD40LG/CD79A/CD79B/CR2/IFNA16/IFNA17/IFNA7/IGHD/IGHM/IGKC/MS4A1/MZB1/PAWR/PAX5/POU2AF1/TNFSF4/TPD52	22	GO
GSE23502_WT_VS_HDC_KO_MYELOID_DERIVED_SUPPRESSOR_CELL_BM_UP	GO:0042113	BP	B cell activation	13/187	350/18903	0.0371429	3.75461	5.19942	4.77798e-05	0.0101891	0.00946397	CD40/CR2/DOCK11/FCRL1/ICOSLG/IGLC7/IGLL1/NOTCH2/PELI1/TNFRSF13C/TNFRSF21/TOP2B/ZFP36L1	13	GO
GSE23568_ID3_TRANSDUCED_VS_ID3_KO_CD8_TCELL_DN	GO:0042113	BP	B cell activation	20/196	350/18903	0.0571429	5.51108	8.71941	7.15031e-10	2.33672e-06	1.96822e-06	BLK/CCR6/CD19/CD22/CD28/CR2/CXCR5/DNAJB9/IGKC/IGLC7/IL27RA/IL7R/ITGB1/ITM2A/MS4A1/PRKCD/SKAP2/TNFRSF4/ZFP36L1/ZFP36L2	20	GO
GSE24210_CTRL_VS_IL35_TREATED_TCONV_CD4_TCELL_UP	GO:0042113	BP	B cell activation	18/188	350/18903	0.0514286	5.17103	7.89421	1.41205e-08	4.05682e-05	3.6089e-05	BLNK/CD40/CD74/CMTM7/CR2/CXCR5/IGKC/JAK3/MS4A1/MZB1/NCKAP1L/NOTCH2/PTEN/PTPRC/RASGRP1/TBC1D10C/TLR4/TOP2B	18	GO
GSE25677_MPL_VS_R848_STIM_BCELL_DN	GO:0042113	BP	B cell activation	10/173	350/18903	0.0285714	3.12188	3.85085	0.0014743	0.0370791	0.0303935	BCL6/DOCK11/ICOSLG/IRF8/KLF6/LAPTM5/LFNG/MEF2C/PLCL2/SLC39A10	10	GO
GSE33162_UNTREATED_VS_4H_LPS_STIM_HDAC3_HET_MACROPHAGE_DN	GO:0042113	BP	B cell activation	11/192	350/18903	0.0314286	3.09424	4.00599	0.000933769	0.0446104	0.0377364	ABL1/BCL2/BLK/CCR6/CD79A/CXCR5/IL2RG/IL7R/IRS2/NKX2-3/PIK3CD	11	GO
GSE36476_CTRL_VS_TSST_ACT_40H_MEMORY_CD4_TCELL_YOUNG_UP	GO:0042113	BP	B cell activation	13/182	350/18903	0.0371429	3.85776	5.3208	3.60531e-05	0.015673	0.0134346	CASP8/DNAJB9/GPR183/HDAC4/INPP5D/IRS2/LAPTM5/LEF1/PELI1/PIK3R1/PLCL2/TNFAIP3/ZFP36L2	13	GO
GSE36476_CTRL_VS_TSST_ACT_72H_MEMORY_CD4_TCELL_YOUNG_UP	GO:0042113	BP	B cell activation	13/186	350/18903	0.0371429	3.77479	5.22336	4.51997e-05	0.00715662	0.00593676	CD300A/DNAJB9/GPR183/IL7R/IRS2/KLF6/PELI1/PIK3R1/PLCL2/PRKCB/RABL3/TNFAIP3/ZFP36L2	13	GO
GSE37301_CD4_TCELL_VS_GRANULOCYTE_MONOCYTE_PROGENITOR_DN	GO:0042113	BP	B cell activation	15/175	350/18903	0.0428571	4.62931	6.62488	9.58222e-07	0.00021103	0.000177523	AHR/CCR6/CD28/CD86/FCRL1/GPR183/IL13/IL2/IL5/IRF2BP2/ITGB1/LAX1/SH3KBP1/VAV3/VCAM1	15	GO
GSE39556_CD8A_DC_VS_NK_CELL_DN	GO:0042113	BP	B cell activation	12/194	350/18903	0.0342857	3.34074	4.501	0.000277541	0.0220177	0.0188539	BTK/CD180/CD19/CD22/CD38/HDAC9/LYN/PLCL2/PRKCB/PTPN2/RASGRP1/STAT6	12	GO
GSE39556_UNTREATED_VS_3H_POLYIC_INJ_MOUSE_CD8A_DC_UP	GO:0042113	BP	B cell activation	14/196	350/18903	0.04	3.85776	5.52372	1.81578e-05	0.00218629	0.00187501	CCR6/CD180/CD19/CR2/HDAC9/IGHD/IL27RA/IL7R/LYN/MS4A1/PRKCD/PTPN6/RASGRP1/SWAP70	14	GO
GSE40273_GATA1_KO_VS_WT_TREG_DN	GO:0042113	BP	B cell activation	13/186	350/18903	0.0371429	3.77479	5.22336	4.51997e-05	0.00620469	0.00530286	AHR/CARD11/CLCF1/DOCK11/GPR183/IL27RA/MALT1/MEF2C/NFATC2/PARP3/PTPN6/SYK/ZFP36L1	13	GO
GSE43863_DAY6_EFF_VS_DAY150_MEM_LY6C_INT_CXCR5POS_CD4_TCELL_UP	GO:0042113	BP	B cell activation	13/189	350/18903	0.0371429	3.71488	5.15203	5.3327e-05	0.0266635	0.0234732	CD27/CD86/CR2/EPHB2/INPP5D/IRF2BP2/IRS2/LAT2/LYL1/PTK2B/RBPJ/TCIRG1/TGFB1	13	GO
GSE5679_RARA_AGONIST_AM580_VS_AM580_AND_ROSIGLITAZONE_TREATED_DC_DN	GO:0042113	BP	B cell activation	10/183	350/18903	0.0285714	2.95129	3.64313	0.0022331	0.0428942	0.0365491	ADGRG3/BST2/DOCK10/IL7R/ITGA4/LFNG/LRRC8A/PIK3R1/TBX21/TNFSF4	10	GO
GSE6269_FLU_VS_STAPH_AUREUS_INF_PBMC_UP	GO:0042113	BP	B cell activation	12/170	350/18903	0.0342857	3.81237	5.05911	8.02991e-05	0.0197053	0.0186648	ADA/BLK/CD19/CD22/CD27/CR2/HMCES/IGHM/INPP5D/LAX1/PAWR/TCF3	12	GO
GSE1460_INTRATHYMIC_T_PROGENITOR_VS_CD4_THYMOCYTE_DN	GO:0042267	BP	natural killer cell mediated cytotoxicity	6/187	74/18903	0.0810811	8.19613	6.19968	9.17107e-05	0.00188695	0.00137325	CEACAM1/CRTAM/HLA-B/HLA-G/SERPINB9/VAV1	6	GO
GSE20366_TREG_VS_TCONV_DN	GO:0042267	BP	natural killer cell mediated cytotoxicity	6/185	74/18903	0.0810811	8.28473	6.24203	8.64349e-05	0.00830732	0.00725574	CD160/HLA-A/IL21/NKG7/RNF19B/SLAMF7	6	GO
GSE22886_NAIVE_CD8_TCELL_VS_DC_UP	GO:0042267	BP	natural killer cell mediated cytotoxicity	6/183	74/18903	0.0810811	8.37528	6.28503	8.14038e-05	0.00634268	0.00582774	CD160/CD2/HLA-F/NKG7/SERPINB9/STAT5B	6	GO
GSE5679_RARA_AGONIST_AM580_VS_AM580_AND_ROSIGLITAZONE_TREATED_DC_DN	GO:0042267	BP	natural killer cell mediated cytotoxicity	6/183	74/18903	0.0810811	8.37528	6.28503	8.14038e-05	0.00523635	0.00446177	CD226/GZMB/IL18/KLRD1/KLRK1/NKG7	6	GO
GSE13411_PLASMA_CELL_VS_MEMORY_BCELL_DN	GO:0043299	BP	leukocyte degranulation	6/187	79/18903	0.0759494	7.67738	5.94473	0.000132105	0.00624806	0.00550307	BTK/CORO1A/HLA-F/LAT2/LYN/PIK3CD	6	GO
GSE1460_INTRATHYMIC_T_PROGENITOR_VS_CD4_THYMOCYTE_DN	GO:0043299	BP	leukocyte degranulation	5/187	79/18903	0.0632911	6.39782	4.80556	0.00111989	0.0116667	0.0084906	CEACAM1/IL4R/ITGB2/NR4A3/RAC2	5	GO
GSE21670_STAT3_KO_VS_WT_CD4_TCELL_DN	GO:0043299	BP	leukocyte degranulation	5/189	79/18903	0.0632911	6.33012	4.77085	0.00117413	0.0137073	0.00989155	CCL3/CEACAM1/IL13/IL4R/PIK3CD	5	GO
GSE21670_UNTREATED_VS_TGFB_TREATED_STAT3_KO_CD4_TCELL_DN	GO:0043299	BP	leukocyte degranulation	5/191	79/18903	0.0632911	6.26383	4.73664	0.0012303	0.0228908	0.0187706	CD84/GAB2/IL13/PTGDR/UNC13D	5	GO
GSE22886_IGG_IGA_MEMORY_BCELL_VS_BM_PLASMA_CELL_UP	GO:0043299	BP	leukocyte degranulation	5/191	79/18903	0.0632911	6.26383	4.73664	0.0012303	0.0425346	0.0376542	CORO1A/FGR/PIK3CD/SNAP23/VAMP2	5	GO
GSE24210_RESTING_TREG_VS_TCONV_UP	GO:0043299	BP	leukocyte degranulation	6/177	79/18903	0.0759494	8.11113	6.15764	9.7731e-05	0.0196187	0.0174119	F2RL1/FES/LYN/PIK3CG/RASGRP1/UNC13D	6	GO
GSE39556_CD8A_DC_VS_NK_CELL_DN	GO:0043299	BP	leukocyte degranulation	6/194	79/18903	0.0759494	7.40037	5.80486	0.00016141	0.0191432	0.0163924	BTK/HCK/IL4R/LYN/PTAFR/RASGRP1	6	GO
GSE39556_UNTREATED_VS_3H_POLYIC_INJ_MOUSE_CD8A_DC_UP	GO:0043299	BP	leukocyte degranulation	6/196	79/18903	0.0759494	7.32485	5.76617	0.000170663	0.0105448	0.00904343	FER/HCK/IL4R/ITGB2/LYN/RASGRP1	6	GO
GSE39820_TGFBETA1_IL6_VS_TGFBETA1_IL6_IL23A_TREATED_CD4_TCELL_UP	GO:0043299	BP	leukocyte degranulation	5/194	79/18903	0.0632911	6.16697	4.68622	0.00131824	0.0449548	0.0361773	BCR/GAB2/ITGB2/NCKAP1L/PDPK1	5	GO
GSE43863_TH1_VS_TFH_MEMORY_CD4_TCELL_DN	GO:0043299	BP	leukocyte degranulation	5/192	79/18903	0.0632911	6.23121	4.71971	0.00125911	0.0458136	0.0405919	CBL/FCGR2B/LAMP1/LAT2/PIK3CG	5	GO
GSE10325_LUPUS_CD4_TCELL_VS_LUPUS_BCELL_UP	GO:0045058	BP	T cell selection	9/189	51/18903	0.176471	17.6499	11.9652	1.74776e-09	2.04838e-07	1.83313e-07	BCL11B/CD28/CD3D/CD3E/CD3G/CD4/GATA3/ITPKB/ZAP70	9	GO
GSE11057_EFF_MEM_VS_CENT_MEM_CD4_TCELL_DN	GO:0045058	BP	T cell selection	4/165	51/18903	0.0784314	8.98538	5.35842	0.00101631	0.0395574	0.0356166	CTSL/FOXP3/IL12B/IRF4	4	GO
GSE1460_INTRATHYMIC_T_PROGENITOR_VS_CD4_THYMOCYTE_DN	GO:0045058	BP	T cell selection	6/187	51/18903	0.117647	11.8924	7.78572	1.07617e-05	0.000432044	0.000314425	CCR7/CTSL/IL6R/ITPKB/LY9/PTPRC	6	GO
GSE1460_INTRATHYMIC_T_PROGENITOR_VS_DP_THYMOCYTE_DN	GO:0045058	BP	T cell selection	5/186	51/18903	0.0980392	9.96363	6.38973	0.000142264	0.0163717	0.0142165	CD1D/FOXP3/IL23A/ITPKB/LY9	5	GO
GSE16385_IFNG_TNF_VS_UNSTIM_MACROPHAGE_ROSIGLITAZONE_TREATED_DN	GO:0045058	BP	T cell selection	7/186	51/18903	0.137255	13.9491	9.23076	6.40639e-07	0.0018854	0.00163936	BCL2/CD28/IL23A/IRF4/ITPKB/PTPRC/SRF	7	GO
GSE20366_EX_VIVO_VS_DEC205_CONVERSION_DN	GO:0045058	BP	T cell selection	5/184	51/18903	0.0980392	10.0719	6.43173	0.000135245	0.0376965	0.0340636	BCL2/CCR7/GLI3/IL6R/THEMIS	5	GO
GSE21670_STAT3_KO_VS_WT_CD4_TCELL_DN	GO:0045058	BP	T cell selection	4/189	51/18903	0.0784314	7.84438	4.91861	0.00167637	0.0181254	0.0130798	BATF/BCL2/IL6/IRF4	4	GO
GSE21670_UNTREATED_VS_IL6_TREATED_CD4_TCELL_DN	GO:0045058	BP	T cell selection	6/186	51/18903	0.117647	11.9564	7.81025	1.04377e-05	0.00999239	0.00932071	BCL11B/CD74/IL6R/IRF4/ITPKB/THEMIS	6	GO
GSE21670_UNTREATED_VS_TGFB_TREATED_STAT3_KO_CD4_TCELL_DN	GO:0045058	BP	T cell selection	4/191	51/18903	0.0784314	7.76224	4.88548	0.00174215	0.0292621	0.0239952	BATF/BCL11B/BCL2/IRF4	4	GO
GSE22886_NAIVE_CD4_TCELL_VS_DC_UP	GO:0045058	BP	T cell selection	7/181	51/18903	0.137255	14.3344	9.37556	5.33119e-07	8.67103e-05	7.8664e-05	BCL11B/BCL2/CCR7/CD28/CD3E/CD3G/GATA3	7	GO
GSE22886_NAIVE_CD8_TCELL_VS_DC_UP	GO:0045058	BP	T cell selection	5/183	51/18903	0.0980392	10.127	6.45297	0.000131836	0.0074137	0.0068118	BCL11B/BCL2/CD28/CD3E/ZAP70	5	GO
GSE23568_ID3_TRANSDUCED_VS_ID3_KO_CD8_TCELL_DN	GO:0045058	BP	T cell selection	4/196	51/18903	0.0784314	7.56423	4.80474	0.00191444	0.0433498	0.0365135	CCR7/CD28/CD4/IL6R	4	GO
GSE24142_DN2_VS_DN3_THYMOCYTE_DN	GO:0045058	BP	T cell selection	6/192	51/18903	0.117647	11.5827	7.66584	1.25062e-05	0.0051189	0.00465389	CD28/CD3D/CD3E/CD3G/IRF4/SLAMF6	6	GO
GSE24210_CTRL_VS_IL35_TREATED_TCONV_CD4_TCELL_UP	GO:0045058	BP	T cell selection	4/188	51/18903	0.0784314	7.88611	4.93535	0.00164414	0.0441458	0.0392716	BRAF/CD1D/CD74/PTPRC	4	GO
GSE24634_IL4_VS_CTRL_TREATED_NAIVE_CD4_TCELL_DAY10_UP	GO:0045058	BP	T cell selection	5/179	51/18903	0.0980392	10.3533	6.5396	0.000118857	0.0242199	0.0216316	AIRE/BCL2/CD3D/GATA3/ITPKB	5	GO
GSE3565_DUSP1_VS_WT_SPLENOCYTES_DN	GO:0045058	BP	T cell selection	5/176	51/18903	0.0980392	10.5297	6.60638	0.000109784	0.0141695	0.0128593	CD3D/ITPKB/SLAMF6/SRF/TOX	5	GO
GSE40274_CTRL_VS_EOS_TRANSDUCED_ACTIVATED_CD4_TCELL_DN	GO:0045058	BP	T cell selection	4/142	51/18903	0.0784314	10.4408	5.87332	0.000579981	0.0311142	0.025737	CCR7/IL6R/SLAMF6/TOX	4	GO
GSE40274_FOXP3_VS_FOXP3_AND_XBP1_TRANSDUCED_ACTIVATED_CD4_TCELL_DN	GO:0045058	BP	T cell selection	5/150	51/18903	0.0980392	12.3549	7.26196	5.15165e-05	0.00730721	0.0064788	CD3G/IL6R/SLAMF6/THEMIS/TOX	5	GO
GSE7852_TREG_VS_TCONV_DN	GO:0045058	BP	T cell selection	5/179	51/18903	0.0980392	10.3533	6.5396	0.000118857	0.0354895	0.0324477	CD28/CD4/THEMIS/ZAP70/ZFPM1	5	GO
GSE9650_EFFECTOR_VS_MEMORY_CD8_TCELL_DN	GO:0045058	BP	T cell selection	5/192	51/18903	0.0980392	9.65227	6.26747	0.000165007	0.00747422	0.00576829	BCL2/CCR7/GATA3/IL6R/ITPKB	5	GO
KAECH_DAY8_EFF_VS_MEMORY_CD8_TCELL_DN	GO:0045058	BP	T cell selection	5/190	51/18903	0.0980392	9.75387	6.30762	0.000157138	0.00626569	0.00465636	BCL2/CCR7/CD28/GATA3/IL6R	5	GO
GSE12366_GC_VS_NAIVE_BCELL_DN	GO:0045123	BP	cellular extravasation	5/175	74/18903	0.0675676	7.29846	5.24763	0.000617574	0.0249308	0.0221276	ADAM8/CD47/JAM3/PECAM1/SELL	5	GO
GSE39556_UNTREATED_VS_3H_POLYIC_INJ_MOUSE_CD8A_DC_UP	GO:0045123	BP	cellular extravasation	5/196	74/18903	0.0675676	6.51648	4.86681	0.00102786	0.0301505	0.0258576	ADAM8/FER/GCNT1/IL27RA/RIPOR2	5	GO
GSE7219_UNSTIM_VS_LPS_AND_ANTI_CD40_STIM_NIK_NFKB2_KO_DC_UP	GO:0045123	BP	cellular extravasation	5/170	74/18903	0.0675676	7.51312	5.34768	0.000541457	0.0316695	0.0277095	CX3CR1/IL27RA/ITGA4/RIPOR2/SELL	5	GO
GSE10325_LUPUS_CD4_TCELL_VS_LUPUS_BCELL_UP	GO:0046629	BP	gamma-delta T cell activation	7/189	26/18903	0.269231	26.9274	13.2947	5.00606e-09	5.23848e-07	4.688e-07	CD247/CD3E/CD3G/ITK/LEF1/STAT5B/TCF7	7	GO
GSE13522_CTRL_VS_T_CRUZI_Y_STRAIN_INF_SKIN_IFNAR_KO_UP	GO:0046629	BP	gamma-delta T cell activation	5/182	26/18903	0.192308	19.9736	9.54541	4.37153e-06	0.00087774	0.000771427	CD247/GPR18/ITK/LEF1/TCF7	5	GO
GSE22886_NAIVE_CD4_TCELL_VS_DC_UP	GO:0046629	BP	gamma-delta T cell activation	7/181	26/18903	0.269231	28.1175	13.6046	3.706e-09	2.04942e-06	1.85924e-06	CD247/CD3E/CD3G/GPR18/ITK/LEF1/TCF7	7	GO
GSE22886_NAIVE_CD8_TCELL_VS_DC_UP	GO:0046629	BP	gamma-delta T cell activation	4/183	26/18903	0.153846	15.8916	7.51254	0.000107565	0.00646124	0.00593667	CD3E/GPR18/STAT5B/TCF7	4	GO
GSE24142_DN2_VS_DN3_THYMOCYTE_DN	GO:0046629	BP	gamma-delta T cell activation	5/192	26/18903	0.192308	18.9333	9.26907	5.67556e-06	0.00323961	0.00294532	CCR9/CD3E/CD3G/ITK/LEF1	5	GO
GSE33162_UNTREATED_VS_4H_LPS_STIM_HDAC3_HET_MACROPHAGE_DN	GO:0046629	BP	gamma-delta T cell activation	4/192	26/18903	0.153846	15.1466	7.31188	0.00012945	0.0233443	0.0197472	CCR9/ITK/SOX4/TCF7	4	GO
GSE3691_CONVENTIONAL_VS_PLASMACYTOID_DC_SPLEEN_UP	GO:0046629	BP	gamma-delta T cell activation	4/193	26/18903	0.153846	15.0682	7.29043	0.000132067	0.0245128	0.0215515	GPR18/PTPRC/SOX4/TCF7	4	GO
GSE40274_FOXP3_VS_FOXP3_AND_XBP1_TRANSDUCED_ACTIVATED_CD4_TCELL_DN	GO:0046629	BP	gamma-delta T cell activation	4/150	26/18903	0.153846	19.3877	8.39096	4.97069e-05	0.00730721	0.0064788	CD3G/JAML/LEF1/TCF7	4	GO
KAECH_NAIVE_VS_DAY15_EFF_CD8_TCELL_UP	GO:0046629	BP	gamma-delta T cell activation	4/188	26/18903	0.153846	15.4689	7.39935	0.00011936	0.0311131	0.0279343	CCR9/CD247/ITK/LEF1	4	GO
GSE10325_LUPUS_CD4_TCELL_VS_LUPUS_BCELL_UP	GO:0046631	BP	alpha-beta T cell activation	17/189	174/18903	0.0977011	9.77167	11.6816	1.89435e-12	3.70031e-10	3.31146e-10	ANXA1/BCL11B/CD247/CD28/CD3D/CD3E/CD3G/GATA3/ITK/ITPKB/LEF1/PRKCQ/RUNX1/TNFSF8/TRAC/TRBC1/ZAP70	17	GO
GSE11057_CD4_CENT_MEM_VS_PBMC_UP	GO:0046631	BP	alpha-beta T cell activation	10/182	174/18903	0.0574713	5.96912	6.49264	7.37584e-06	0.00251392	0.00233016	BATF/CD274/GATA3/GPR183/ITK/ITPKB/LY9/PRKCQ/RUNX1/TRBC1	10	GO
GSE11057_EFF_MEM_VS_CENT_MEM_CD4_TCELL_DN	GO:0046631	BP	alpha-beta T cell activation	8/165	174/18903	0.045977	5.26729	5.30645	0.000147669	0.0100847	0.00908006	CTSL/FOXP1/FOXP3/IL12B/IL4R/IRF4/LEF1/MYB	8	GO
GSE12366_PLASMA_CELL_VS_NAIVE_BCELL_DN	GO:0046631	BP	alpha-beta T cell activation	7/181	174/18903	0.0402299	4.20147	4.17141	0.00145787	0.0372611	0.0325281	CBLB/IL6/LILRB1/PTPRC/RPL22/SASH3/SLAMF6	7	GO
GSE13411_PLASMA_CELL_VS_MEMORY_BCELL_DN	GO:0046631	BP	alpha-beta T cell activation	8/187	174/18903	0.045977	4.64761	4.83164	0.000345921	0.0138044	0.0121585	CBLB/CD83/DOCK2/HLA-DRB1/PRKCZ/RIPK2/TGFBR2/TRBC1	8	GO
GSE13522_CTRL_VS_T_CRUZI_Y_STRAIN_INF_SKIN_IFNAR_KO_UP	GO:0046631	BP	alpha-beta T cell activation	12/182	174/18903	0.0689655	7.16294	8.05249	1.24217e-07	8.72938e-05	7.67206e-05	CD247/CRTAM/GPR18/GPR183/HLA-DRB1/IL21/ITK/LEF1/RUNX3/TGFBR2/VSIR/WDFY4	12	GO
GSE13547_CTRL_VS_ANTI_IGM_STIM_BCELL_12H_DN	GO:0046631	BP	alpha-beta T cell activation	9/173	174/18903	0.0517241	5.65168	5.92428	3.28212e-05	0.00496758	0.00444661	ANXA1/CD28/CRTAM/FOXP1/GPR183/IHH/IL15/IL2RA/LEF1	9	GO
GSE13547_WT_VS_ZFX_KO_BCELL_ANTI_IGM_STIM_2H_DN	GO:0046631	BP	alpha-beta T cell activation	7/153	174/18903	0.0402299	4.97036	4.75277	0.000544916	0.0301101	0.0270767	CD55/CLEC4G/FOXP1/GPR18/GPR183/NDFIP1/XCL1	7	GO
GSE1460_INTRATHYMIC_T_PROGENITOR_VS_CD4_THYMOCYTE_DN	GO:0046631	BP	alpha-beta T cell activation	11/187	174/18903	0.0632184	6.39047	7.14022	1.31193e-06	0.000104572	7.61036e-05	CBFB/CBLB/CRTAM/CTSL/GPR183/IL4R/IL6R/ITPKB/LY9/PTPRC/SMAD7	11	GO
GSE1460_INTRATHYMIC_T_PROGENITOR_VS_DP_THYMOCYTE_DN	GO:0046631	BP	alpha-beta T cell activation	10/186	174/18903	0.0574713	5.84075	6.39473	8.93138e-06	0.00778896	0.00676362	BCL6/CRTAM/FOXP3/IL23A/ITPKB/LY9/TGFBR2/TRAC/TRBC1/XCL1	10	GO
GSE16385_IFNG_TNF_VS_UNSTIM_MACROPHAGE_ROSIGLITAZONE_TREATED_DN	GO:0046631	BP	alpha-beta T cell activation	8/186	174/18903	0.045977	4.6726	4.85158	0.000333698	0.0343348	0.0298543	BCL2/CD28/GPR18/IL23A/IRF4/ITPKB/JUNB/PTPRC	8	GO
GSE17974_2.5H_VS_72H_IL4_AND_ANTI_IL12_ACT_CD4_TCELL_UP	GO:0046631	BP	alpha-beta T cell activation	9/183	174/18903	0.0517241	5.34285	5.69008	5.09185e-05	0.0223392	0.0199818	ANXA1/CBLB/CD83/GPR18/IL23A/ITPKB/MTOR/PTGER4/SMAD7	9	GO
GSE17974_IL4_AND_ANTI_IL12_VS_UNTREATED_2H_ACT_CD4_TCELL_UP	GO:0046631	BP	alpha-beta T cell activation	9/159	174/18903	0.0517241	6.14932	6.28475	1.68166e-05	0.0114065	0.0102303	CD274/CLEC4A/EOMES/GATA3/GPR183/IL4R/MIR21/RIPK2/SOCS1	9	GO
GSE20366_TREG_VS_TCONV_DN	GO:0046631	BP	alpha-beta T cell activation	11/185	174/18903	0.0632184	6.45955	7.19258	1.18029e-06	0.00178165	0.00155612	CD160/GPR18/HLA-A/IFNG/IL2/IL21/IL4/IL6R/LEF1/NKG7/SEMA4A	11	GO
GSE20727_H2O2_VS_ROS_INHIBITOR_TREATED_DC_UP	GO:0046631	BP	alpha-beta T cell activation	8/186	174/18903	0.045977	4.6726	4.85158	0.000333698	0.0339476	0.0310023	BCL11B/FOXP1/GPR183/IL4R/PTGER4/RARA/RC3H1/RUNX3	8	GO
GSE21670_STAT3_KO_VS_WT_CD4_TCELL_DN	GO:0046631	BP	alpha-beta T cell activation	13/189	174/18903	0.0747126	7.47245	8.61961	2.20431e-08	2.08161e-06	1.50214e-06	BATF/BCL2/BCL6/IL2RA/IL4R/IL6/IRF4/ITK/JAK3/JUNB/MIR21/NFKBIZ/SOCS1	13	GO
GSE21670_UNTREATED_VS_IL6_TREATED_STAT3_KO_CD4_TCELL_DN	GO:0046631	BP	alpha-beta T cell activation	8/192	174/18903	0.045977	4.52658	4.73399	0.00041264	0.0120837	0.00945675	BCL6/IL2RA/ITK/JAK3/JUNB/NFKBIZ/SOCS1/STAT3	8	GO
GSE21670_UNTREATED_VS_TGFB_TREATED_STAT3_KO_CD4_TCELL_DN	GO:0046631	BP	alpha-beta T cell activation	15/191	174/18903	0.0862069	8.53177	10.0838	2.75726e-10	1.48286e-07	1.21596e-07	BATF/BCL11B/BCL2/BCL6/EOMES/HSPH1/IL2RA/IRF4/ITK/MIR21/NFKBIZ/PRKCQ/RASAL3/SOCS1/TNFSF8	15	GO
GSE22886_NAIVE_BCELL_VS_BLOOD_PLASMA_CELL_UP	GO:0046631	BP	alpha-beta T cell activation	8/191	174/18903	0.045977	4.55028	4.75325	0.000398521	0.0235774	0.0218472	CBLB/CD83/CLEC4A/HLA-DRA/HLA-DRB1/IL4R/ITPKB/STAT6	8	GO
GSE22886_NAIVE_CD4_TCELL_VS_DC_UP	GO:0046631	BP	alpha-beta T cell activation	13/181	174/18903	0.0747126	7.80272	8.86374	1.31347e-08	3.63174e-06	3.29473e-06	BCL11B/BCL2/CD247/CD28/CD3E/CD3G/GATA3/GPR18/ITK/LEF1/PRKCZ/RORA/TRAC	13	GO
GSE22886_NAIVE_CD8_TCELL_VS_DC_UP	GO:0046631	BP	alpha-beta T cell activation	10/183	174/18903	0.0574713	5.9365	6.46789	7.7409e-06	0.00137371	0.00126218	BCL11B/BCL2/CD160/CD28/CD3E/GPR18/NKG7/PRKCQ/PRKCZ/ZAP70	10	GO
GSE24142_DN2_VS_DN3_THYMOCYTE_DN	GO:0046631	BP	alpha-beta T cell activation	11/192	174/18903	0.0632184	6.22405	7.01262	1.69911e-06	0.00121232	0.00110219	CD28/CD3D/CD3E/CD3G/IRF4/ITK/LEF1/RC3H2/RELB/SASH3/SLAMF6	11	GO
GSE24634_IL4_VS_CTRL_TREATED_NAIVE_CD4_TCELL_DAY10_UP	GO:0046631	BP	alpha-beta T cell activation	8/179	174/18903	0.045977	4.85533	4.99528	0.000257639	0.0375766	0.0335608	BCL2/CD3D/GATA3/GPR183/ITPKB/MYB/PTGER4/TRBC1	8	GO
GSE26156_DOUBLE_POSITIVE_VS_CD4_SINGLE_POSITIVE_THYMOCYTE_UP	GO:0046631	BP	alpha-beta T cell activation	9/195	174/18903	0.0517241	5.01406	5.43073	8.31272e-05	0.0304535	0.0282177	ADA/CD247/HLA-E/ITPKB/JUNB/PRKCQ/RPL22/TGFBR2/TOX	9	GO
GSE27896_HDAC6_KO_VS_WT_TREG_UP	GO:0046631	BP	alpha-beta T cell activation	8/171	174/18903	0.045977	5.08248	5.16893	0.000188726	0.0296692	0.0267149	CBLB/CD247/IL12RB1/ITPKB/MYB/SOCS1/TOX/ZC3H12A	8	GO
GSE29618_PRE_VS_DAY7_FLU_VACCINE_PDC_DN	GO:0046631	BP	alpha-beta T cell activation	8/191	174/18903	0.045977	4.55028	4.75325	0.000398521	0.0456166	0.0414546	ATF2/HSPH1/IL4R/LGALS9/MALT1/PLA2G2D/PTPN22/SYK	8	GO
GSE29949_MICROGLIA_BRAIN_VS_CD8_POS_DC_SPLEEN_UP	GO:0046631	BP	alpha-beta T cell activation	8/194	174/18903	0.045977	4.47991	4.69586	0.000442098	0.0241652	0.0206119	ADA/BCL6/CD83/CTSL/IL23A/IL6/IRF1/JAK2	8	GO
GSE30962_ACUTE_VS_CHRONIC_LCMV_PRIMARY_INF_CD8_TCELL_UP	GO:0046631	BP	alpha-beta T cell activation	10/187	174/18903	0.0574713	5.80952	6.37069	9.36185e-06	0.0030374	0.00278775	BCL11B/CCR2/HLA-A/HSPH1/RARA/RASAL3/STAT6/TBX21/TYK2/VSIR	10	GO
GSE30962_ACUTE_VS_CHRONIC_LCMV_SECONDARY_INF_CD8_TCELL_UP	GO:0046631	BP	alpha-beta T cell activation	8/184	174/18903	0.045977	4.72339	4.8919	0.000310309	0.0305354	0.0288499	HLA-A/LEF1/RARA/RORA/SASH3/STAT6/TBX21/VSIR	8	GO
GSE31082_CD4_VS_CD8_SP_THYMOCYTE_UP	GO:0046631	BP	alpha-beta T cell activation	9/187	174/18903	0.0517241	5.22856	5.60116	6.02104e-05	0.0321282	0.0286475	CD247/CD274/CD81/IL21/IL4/IL6R/PRDM1/PTGER4/ZBTB7B	9	GO
GSE33162_UNTREATED_VS_4H_LPS_STIM_HDAC3_HET_MACROPHAGE_DN	GO:0046631	BP	alpha-beta T cell activation	10/192	174/18903	0.0574713	5.65823	6.25308	1.17937e-05	0.00824713	0.00697634	ABL1/BCL2/IL2RG/IL4R/INS/ITK/MAPK8IP1/NKX2-3/RARA/SMAD7	10	GO
GSE339_CD4POS_VS_CD8POS_DC_UP	GO:0046631	BP	alpha-beta T cell activation	9/195	174/18903	0.0517241	5.01406	5.43073	8.31272e-05	0.00917447	0.00764187	BCL3/IL2RG/IL6R/LY9/PTPN22/RASAL3/RELB/RHOA/SMAD7	9	GO
GSE339_CD8POS_VS_CD4CD8DN_DC_DN	GO:0046631	BP	alpha-beta T cell activation	8/192	174/18903	0.045977	4.52658	4.73399	0.00041264	0.0295275	0.0256352	BCL3/GLI3/IL6R/JUNB/LY9/RELB/RORA/SMAD7	8	GO
GSE3565_DUSP1_VS_WT_SPLENOCYTES_DN	GO:0046631	BP	alpha-beta T cell activation	8/176	174/18903	0.045977	4.93809	5.05916	0.000229721	0.0209759	0.0190364	CD3D/ITPKB/LEF1/MYB/RPL22/SLAMF6/TNFSF8/TOX	8	GO
GSE36476_CTRL_VS_TSST_ACT_72H_MEMORY_CD4_TCELL_YOUNG_UP	GO:0046631	BP	alpha-beta T cell activation	8/186	174/18903	0.045977	4.6726	4.85158	0.000333698	0.0216425	0.0179535	ANXA1/CD300A/GPR183/IL6R/JUNB/NLRP3/PTGER4/RORA	8	GO
GSE3691_CONVENTIONAL_VS_PLASMACYTOID_DC_SPLEEN_UP	GO:0046631	BP	alpha-beta T cell activation	11/193	174/18903	0.0632184	6.1918	6.98765	1.78759e-06	0.00162782	0.00143117	CD28/DOCK2/GPR18/IL21/IL4R/PRKCZ/PTPRC/RORA/RORC/RUNX3/TGFBR2	11	GO
GSE37301_CD4_TCELL_VS_GRANULOCYTE_MONOCYTE_PROGENITOR_DN	GO:0046631	BP	alpha-beta T cell activation	12/175	174/18903	0.0689655	7.44946	8.26167	8.07878e-08	3.85492e-05	3.24285e-05	CBLB/CD28/CD83/CD86/GPR183/IL18R1/IL2/ITPKB/PRKCQ/SEMA4A/SLAMF6/TNFSF8	12	GO
GSE37301_HEMATOPOIETIC_STEM_CELL_VS_RAG2_KO_NK_CELL_DN	GO:0046631	BP	alpha-beta T cell activation	12/176	174/18903	0.0689655	7.40713	8.23108	8.60131e-08	0.000150179	0.000114895	ADORA2A/CCR2/CD28/DOCK2/EBI3/GATA3/GPR183/IFNG/IL18R1/JUNB/PNP/RORA	12	GO
GSE37532_WT_VS_PPARG_KO_VISCERAL_ADIPOSE_TISSUE_TCONV_UP	GO:0046631	BP	alpha-beta T cell activation	7/186	174/18903	0.0402299	4.08852	4.08	0.00170362	0.0437816	0.0362593	ABL1/CD300A/ELF4/IL2RG/IL6R/PTPN22/PTPRC	7	GO
GSE37605_C57BL6_VS_NOD_FOXP3_IRES_GFP_TREG_DN	GO:0046631	BP	alpha-beta T cell activation	9/186	174/18903	0.0517241	5.25667	5.62315	5.77631e-05	0.0224646	0.0203805	ELF4/IL4/LGALS9B/PTGER4/SOCS1/SOCS5/TBX21/ZBTB16/ZBTB7B	9	GO
GSE3920_UNTREATED_VS_IFNG_TREATED_FIBROBLAST_DN	GO:0046631	BP	alpha-beta T cell activation	8/171	174/18903	0.045977	5.08248	5.16893	0.000188726	0.0364386	0.0340623	CD28/GPR183/IL23R/IL2RA/IL6R/MALT1/RORA/RORC	8	GO
GSE39556_CD8A_DC_VS_NK_CELL_DN	GO:0046631	BP	alpha-beta T cell activation	9/194	174/18903	0.0517241	5.0399	5.45152	7.99136e-05	0.0146135	0.0125136	CBLB/CD55/GPR18/IL4R/IRF4/RELB/SMAD7/STAT6/TGFBR2	9	GO
GSE3982_MAST_CELL_VS_BCELL_DN	GO:0046631	BP	alpha-beta T cell activation	8/176	174/18903	0.045977	4.93809	5.05916	0.000229721	0.0185046	0.0163053	EBI3/HLA-DRA/HLA-DRB1/IL15/IL6/IRF4/KLHL25/TCIRG1	8	GO
GSE40273_GATA1_KO_VS_WT_TREG_DN	GO:0046631	BP	alpha-beta T cell activation	8/186	174/18903	0.045977	4.6726	4.85158	0.000333698	0.0214419	0.0183254	CARD11/CBLB/GPR18/GPR183/IL6R/MALT1/RELB/SYK	8	GO
GSE40274_CTRL_VS_EOS_TRANSDUCED_ACTIVATED_CD4_TCELL_DN	GO:0046631	BP	alpha-beta T cell activation	10/142	174/18903	0.0574713	7.65056	7.66735	7.86295e-07	0.00107565	0.000889755	CRTAM/FOXP1/GPR183/IL6R/MYB/SLAMF6/TNFSF8/TOX/TWSG1/XCL1	10	GO
GSE40274_FOXP3_VS_FOXP3_AND_SATB1_TRANSDUCED_ACTIVATED_CD4_TCELL_DN	GO:0046631	BP	alpha-beta T cell activation	10/172	174/18903	0.0574713	6.31616	6.75076	4.46855e-06	0.00189615	0.00175371	CD55/CD80/CD86/GPR183/IL2RA/IL6R/MYB/NKAP/SLAMF6/ZBTB7B	10	GO
GSE40274_FOXP3_VS_FOXP3_AND_XBP1_TRANSDUCED_ACTIVATED_CD4_TCELL_DN	GO:0046631	BP	alpha-beta T cell activation	11/150	174/18903	0.0632184	7.96678	8.25684	1.44244e-07	4.85922e-05	4.30834e-05	CD3G/CD55/CD86/GPR183/IL6R/LEF1/MYB/SLAMF6/TNFSF4/TOX/ZBTB7B	11	GO
GSE43863_TH1_VS_TFH_MEMORY_CD4_TCELL_DN	GO:0046631	BP	alpha-beta T cell activation	8/192	174/18903	0.045977	4.52658	4.73399	0.00041264	0.0254321	0.0225334	AP3B1/GLI3/HLA-DRB1/IL2RG/ITK/JAK2/PTPN22/PTPRC	8	GO
GSE5679_RARA_AGONIST_AM580_VS_AM580_AND_ROSIGLITAZONE_TREATED_DC_DN	GO:0046631	BP	alpha-beta T cell activation	8/183	174/18903	0.045977	4.7492	4.91227	0.000299127	0.012399	0.0105649	ANXA1/CCR2/IL18/IL2RA/IRF4/NKG7/TBX21/TNFSF4	8	GO
GSE7219_UNSTIM_VS_LPS_AND_ANTI_CD40_STIM_NIK_NFKB2_KO_DC_UP	GO:0046631	BP	alpha-beta T cell activation	11/170	174/18903	0.0632184	7.02951	7.61157	5.10258e-07	0.000468369	0.000409804	CD247/CD55/DOCK2/EOMES/FOXP1/IL18/IL6R/LEF1/PRKCQ/SLAMF6/TNFSF8	11	GO
GSE7219_WT_VS_NIK_NFKB2_KO_DC_DN	GO:0046631	BP	alpha-beta T cell activation	10/161	174/18903	0.0574713	6.7477	7.05944	2.47041e-06	0.006428	0.00588477	CD247/CD55/CRTAM/FOXP1/IL18R1/IL6R/PRKCQ/SLAMF6/SPN/TNFSF8	10	GO
GSE7852_TREG_VS_TCONV_DN	GO:0046631	BP	alpha-beta T cell activation	9/179	174/18903	0.0517241	5.46224	5.78165	4.28677e-05	0.0323996	0.0296226	AP3D1/CD28/IL21/ITK/PRKCQ/SEMA4A/TGFBR2/ZAP70/ZFPM1	9	GO
GSE9650_EFFECTOR_VS_MEMORY_CD8_TCELL_DN	GO:0046631	BP	alpha-beta T cell activation	9/192	174/18903	0.0517241	5.0924	5.49353	7.3799e-05	0.00622569	0.00480473	BCL2/GATA3/IFNG/IL4R/IL6R/ITPKB/NFKBIZ/SMAD7/TNFSF8	9	GO
KAECH_DAY8_EFF_VS_MEMORY_CD8_TCELL_DN	GO:0046631	BP	alpha-beta T cell activation	10/190	174/18903	0.0574713	5.71779	6.29962	1.07626e-05	0.00136996	0.00101809	BCL2/CD28/EOMES/FOXP1/GATA3/IFNG/IL4R/IL6R/SMAD7/TNFSF8	10	GO
GSE10325_LUPUS_CD4_TCELL_VS_LUPUS_BCELL_UP	GO:0046651	BP	lymphocyte proliferation	15/189	305/18903	0.0491803	4.91881	6.93382	4.52303e-07	3.58175e-05	3.20537e-05	ANXA1/CD28/CD3E/CD6/CTLA4/FYN/IL6ST/IL7R/LEF1/PRKCQ/SH2D2A/STAT5B/TNFRSF4/TNFSF8/ZAP70	15	GO
GSE12366_GC_VS_MEMORY_BCELL_DN	GO:0046651	BP	lymphocyte proliferation	11/187	305/18903	0.0360656	3.64571	4.65615	0.000236909	0.0158398	0.0141449	BMI1/CD46/CD55/CDKN1A/CR1/GPR183/IL23A/IL27RA/NDFIP1/RASAL3/RASSF5	11	GO
GSE12366_GC_VS_NAIVE_BCELL_DN	GO:0046651	BP	lymphocyte proliferation	13/175	305/18903	0.042623	4.60401	6.1338	5.52873e-06	0.00171208	0.00151958	BMI1/BTN3A1/CD46/CD55/CR1/GAPT/GPR183/HES1/HLA-A/MSN/SLC39A10/TGFBR2/VAV3	13	GO
GSE12366_PLASMA_CELL_VS_NAIVE_BCELL_DN	GO:0046651	BP	lymphocyte proliferation	13/181	305/18903	0.042623	4.45139	5.97486	7.98461e-06	0.0013429	0.00117232	BTK/CBLB/CR2/IL6/INPP5D/LILRB1/PAWR/PTEN/PTPN6/PTPRC/RASSF5/SASH3/SLC39A10	13	GO
GSE13411_PLASMA_CELL_VS_MEMORY_BCELL_DN	GO:0046651	BP	lymphocyte proliferation	15/187	305/18903	0.0491803	4.97142	6.98926	3.94422e-07	0.000100735	8.87243e-05	BTK/CBLB/CCND3/CD19/CORO1A/DOCK2/FYN/HLA-DPA1/HLA-DPB1/HLA-DRB1/INPP5D/LYN/MYD88/RIPK2/TGFBR2	15	GO
GSE13547_CTRL_VS_ANTI_IGM_STIM_BCELL_12H_DN	GO:0046651	BP	lymphocyte proliferation	13/173	305/18903	0.042623	4.65723	6.18839	4.87371e-06	0.00125401	0.00112249	ANXA1/BAX/CD28/CRTAM/FCGR2B/GPR183/HSPD1/IHH/IL15/IL2RA/IL7R/LEF1/PTPN6	13	GO
GSE1460_INTRATHYMIC_T_PROGENITOR_VS_CD4_THYMOCYTE_DN	GO:0046651	BP	lymphocyte proliferation	12/187	305/18903	0.0393443	3.97714	5.23943	5.41355e-05	0.00126393	0.000919839	CBLB/CD6/CRTAM/GPR183/HLA-G/IL27RA/IL6ST/MSN/PTPRC/RAC2/SLAMF1/TNFRSF1B	12	GO
GSE1460_INTRATHYMIC_T_PROGENITOR_VS_DP_THYMOCYTE_DN	GO:0046651	BP	lymphocyte proliferation	11/186	305/18903	0.0360656	3.66531	4.67796	0.000226157	0.0218789	0.0189988	BCL6/CD1D/CD38/CRTAM/FOXP3/IL23A/SH2D2A/SLAMF1/TGFBR2/TNFSF14/XCL1	11	GO
GSE17580_UNINFECTED_VS_S_MANSONI_INF_TREG_UP	GO:0046651	BP	lymphocyte proliferation	16/191	305/18903	0.052459	5.19179	7.45637	8.84463e-08	0.000171949	0.00015985	BCL2/BLK/CD19/CD22/CR2/IL12A/LMBR1L/MS4A1/PRKCD/PURA/RAC2/RASAL3/RASGRP1/SCGB1A1/TNFSF14/TNFSF8	16	GO
GSE20366_TREG_VS_TCONV_DN	GO:0046651	BP	lymphocyte proliferation	10/185	305/18903	0.0327869	3.35011	4.11353	0.00087163	0.0370537	0.0323633	BLK/CD40LG/HLA-A/IL2/IL21/IL4/LEF1/LGALS3/PPP3CB/TNFSF14	10	GO
GSE21670_STAT3_KO_VS_WT_CD4_TCELL_DN	GO:0046651	BP	lymphocyte proliferation	15/189	305/18903	0.0491803	4.91881	6.93382	4.52303e-07	2.48343e-05	1.7921e-05	BCL2/BCL6/CTPS1/IL13/IL1A/IL1B/IL2RA/IL5/IL6/JAK3/MIR21/SLC11A1/SLC7A1/TNFRSF9/TP53	15	GO
GSE21670_UNTREATED_VS_IL6_TREATED_STAT3_KO_CD4_TCELL_DN	GO:0046651	BP	lymphocyte proliferation	11/192	305/18903	0.0360656	3.55077	4.54929	0.000297377	0.00968561	0.00757998	BCL6/CTPS1/DHPS/HPRT1/HSPD1/IL1B/IL2RA/IMPDH2/JAK3/SLC7A1/TP53	11	GO
GSE21670_UNTREATED_VS_TGFB_TREATED_STAT3_KO_CD4_TCELL_DN	GO:0046651	BP	lymphocyte proliferation	17/191	305/18903	0.0557377	5.51628	8.03356	1.4113e-08	3.18853e-06	2.61462e-06	BCL2/BCL6/CASP3/CD46/CTLA4/FYN/IL13/IL2RA/IL5/IL9/LRRC32/MIR21/PRKCQ/RASAL3/RASSF5/TNFRSF9/TNFSF8	17	GO
GSE22886_IGG_IGA_MEMORY_BCELL_VS_BLOOD_PLASMA_CELL_UP	GO:0046651	BP	lymphocyte proliferation	11/195	305/18903	0.0360656	3.49614	4.48687	0.000339546	0.0383557	0.0351368	ATM/CBLB/CD22/CR2/EBI3/FYN/HLA-DPB1/IFNA17/PAWR/STAT5B/VAV3	11	GO
GSE22886_IGG_IGA_MEMORY_BCELL_VS_BM_PLASMA_CELL_UP	GO:0046651	BP	lymphocyte proliferation	13/191	305/18903	0.042623	4.21833	5.72477	1.42484e-05	0.0023623	0.00209125	CD22/CORO1A/CR2/FYN/HLA-DMB/HLA-DPB1/IFNA17/INPP5D/PAWR/RPS3/STAT5B/TMEM131L/VAV3	13	GO
GSE22886_NAIVE_BCELL_VS_BLOOD_PLASMA_CELL_UP	GO:0046651	BP	lymphocyte proliferation	11/191	305/18903	0.0360656	3.56936	4.57038	0.000284342	0.0209577	0.0194198	CBLB/CD22/CR2/DLG5/HLA-DMB/HLA-DPA1/HLA-DPB1/HLA-DRB1/MS4A1/SOS2/VAV3	11	GO
GSE22886_NAIVE_BCELL_VS_BM_PLASMA_CELL_UP	GO:0046651	BP	lymphocyte proliferation	12/190	305/18903	0.0393443	3.91434	5.1703	6.31458e-05	0.00518369	0.00472133	CD22/CORO1A/CR2/HLA-DMB/HLA-DPA1/HLA-DPB1/HLA-DRB1/INPP5D/MS4A1/RPS6/SOS2/VAV3	12	GO
GSE22886_NAIVE_BCELL_VS_DC_UP	GO:0046651	BP	lymphocyte proliferation	13/178	305/18903	0.042623	4.52641	6.05345	6.6573e-06	0.00248032	0.00235759	CD19/CD22/CD24/CD28/CD38/CD40LG/CR2/DLG5/IFNA17/IL15/MEF2C/MS4A1/VAV3	13	GO
GSE22886_NAIVE_BCELL_VS_MONOCYTE_UP	GO:0046651	BP	lymphocyte proliferation	14/173	305/18903	0.0459016	5.01548	6.79458	8.68177e-07	0.000157407	0.000147766	CD19/CD22/CD24/CD40LG/CD79A/CR2/DLG5/IFNA16/IFNA17/IFNA7/MS4A1/MZB1/PAWR/TNFSF4	14	GO
GSE22886_NAIVE_CD8_TCELL_VS_DC_UP	GO:0046651	BP	lymphocyte proliferation	10/183	305/18903	0.0327869	3.38672	4.15476	0.000801926	0.0262155	0.0240871	BCL2/BTN3A1/CD28/CD3E/CD6/NCK2/PRKCQ/STAT5B/TMEM131L/ZAP70	10	GO
GSE23568_ID3_TRANSDUCED_VS_ID3_KO_CD8_TCELL_DN	GO:0046651	BP	lymphocyte proliferation	13/196	305/18903	0.042623	4.11072	5.60606	1.87596e-05	0.00290766	0.00244912	BLK/CD19/CD22/CD28/CD6/CR2/IL27RA/IL7R/MS4A1/PRKCD/RPS6/TNFRSF4/TSPAN32	13	GO
GSE24210_CTRL_VS_IL35_TREATED_TCONV_CD4_TCELL_UP	GO:0046651	BP	lymphocyte proliferation	15/188	305/18903	0.0491803	4.94498	6.96144	4.22469e-07	0.000404585	0.000359914	CD1D/CD40/CD74/CR2/JAK3/MS4A1/MZB1/NCK2/NCKAP1L/PTEN/PTPRC/RAC2/RASGRP1/SLAMF1/TLR4	15	GO
GSE25677_MPL_VS_R848_STIM_BCELL_DN	GO:0046651	BP	lymphocyte proliferation	11/173	305/18903	0.0360656	3.94074	4.97601	0.00011977	0.00860411	0.00705275	BCL6/CD55/ICOSLG/JAK2/MEF2C/MSN/PIK3CG/PLCL2/PPP3CA/SLAMF1/SLC39A10	11	GO
GSE26488_CTRL_VS_PEPTIDE_INJECTION_OT2_THYMOCYTE_DN	GO:0046651	BP	lymphocyte proliferation	11/177	305/18903	0.0360656	3.85168	4.8813	0.000146601	0.00971071	0.00810498	BCL6/CCND3/CD55/CORO1A/LGALS3/MEF2C/MSN/PPP3CA/PRLR/SLAMF1/TNFRSF13C	11	GO
GSE26669_CD4_VS_CD8_TCELL_IN_MLR_UP	GO:0046651	BP	lymphocyte proliferation	12/195	305/18903	0.0393443	3.81397	5.05818	8.10488e-05	0.0252386	0.0224718	AHR/BCL2/CTLA4/FYN/IL2RA/JAK2/PRNP/RASGRP1/STAT5B/TNFRSF9/WNT4/ZBTB7B	12	GO
GSE29164_DAY3_VS_DAY7_UNTREATED_MELANOMA_UP	GO:0046651	BP	lymphocyte proliferation	11/170	305/18903	0.0360656	4.01028	5.04892	0.000102504	0.0124226	0.0115812	BCL6/CD1D/CLC/CR1/FYN/IL7/NDFIP1/NFATC2/PAWR/PTPN6/TNFSF9	11	GO
GSE29949_MICROGLIA_BRAIN_VS_CD8_POS_DC_SPLEEN_UP	GO:0046651	BP	lymphocyte proliferation	11/194	305/18903	0.0360656	3.51416	4.50754	0.000324964	0.0204915	0.0174783	ADA/BCL6/CD6/CDKN1A/HES1/IL23A/IL6/IRF1/JAK2/SLAMF1/TNFRSF9	11	GO
GSE37301_CD4_TCELL_VS_GRANULOCYTE_MONOCYTE_PROGENITOR_DN	GO:0046651	BP	lymphocyte proliferation	16/175	305/18903	0.052459	5.66647	7.94205	2.58795e-08	2.30434e-05	1.93847e-05	AHR/CBLB/CCL5/CD28/CD86/GPR183/IL13/IL2/IL5/P2RX7/PRKCQ/PSMB10/TNFSF14/TNFSF8/VAV3/VCAM1	16	GO
GSE37532_WT_VS_PPARG_KO_VISCERAL_ADIPOSE_TISSUE_TCONV_UP	GO:0046651	BP	lymphocyte proliferation	11/186	305/18903	0.0360656	3.66531	4.67796	0.000226157	0.0148934	0.0123345	ABL1/CD300A/CLCF1/ELF4/ICOSLG/MAD1L1/PIK3CG/PTPN22/PTPRC/PYCARD/TMEM131L	11	GO
GSE39556_CD8A_DC_VS_NK_CELL_DN	GO:0046651	BP	lymphocyte proliferation	11/194	305/18903	0.0360656	3.51416	4.50754	0.000324964	0.0230509	0.0197386	BTK/CBLB/CD180/CD19/CD22/CD38/CD55/LYN/PLCL2/RASGRP1/TGFBR2	11	GO
GSE39556_UNTREATED_VS_3H_POLYIC_INJ_MOUSE_CD8A_DC_UP	GO:0046651	BP	lymphocyte proliferation	13/196	305/18903	0.042623	4.11072	5.60606	1.87596e-05	0.00218629	0.00187501	CD180/CD19/CD1D/CR2/IL27RA/IL7R/LYN/MS4A1/PRKCD/PTPN22/PTPN6/RASGRP1/TGFBR2	13	GO
GSE3982_MAST_CELL_VS_BCELL_DN	GO:0046651	BP	lymphocyte proliferation	10/176	305/18903	0.0327869	3.52142	4.30367	0.000593044	0.0321562	0.0283343	CD40LG/CTNNB1/EBI3/FCGR2B/HLA-DMB/HLA-DRB1/IL15/IL27RA/IL6/TNFRSF13B	10	GO
GSE40273_GATA1_KO_VS_WT_TREG_DN	GO:0046651	BP	lymphocyte proliferation	16/186	305/18903	0.052459	5.33136	7.60209	6.11e-08	0.000101557	8.67959e-05	AHR/CARD11/CBLB/CLCF1/GPR183/HES1/HLA-DMB/IL27RA/MALT1/MEF2C/NFATC2/PTPN6/PURA/RASSF5/SLAMF1/SYK	16	GO
GSE40274_CTRL_VS_EOS_TRANSDUCED_ACTIVATED_CD4_TCELL_DN	GO:0046651	BP	lymphocyte proliferation	11/142	305/18903	0.0360656	4.80104	5.82223	1.97194e-05	0.00674404	0.00557852	CD22/CRTAM/GPR183/IL6ST/IL7R/MIF/P2RX7/TNFSF8/TWSG1/VAV3/XCL1	11	GO
GSE411_UNSTIM_VS_100MIN_IL6_STIM_MACROPHAGE_DN	GO:0046651	BP	lymphocyte proliferation	12/183	305/18903	0.0393443	4.06407	5.33386	4.38646e-05	0.0390541	0.0362152	ABL1/CD22/CD40/CD46/GPR183/LEF1/PTPN6/RASSF5/TGFBR2/TNFRSF13B/TSPAN32/VAV3	12	GO
GSE43955_10H_VS_60H_ACT_CD4_TCELL_DN	GO:0046651	BP	lymphocyte proliferation	13/190	305/18903	0.042623	4.24053	5.749	1.34706e-05	0.00357282	0.0028621	CD28/CD79A/EMP2/FCGR2B/HLA-E/IL10/IL12B/IL9/IRS2/NCK2/PPP3CA/PURA/ZAP70	13	GO
GSE7219_UNSTIM_VS_LPS_AND_ANTI_CD40_STIM_NIK_NFKB2_KO_DC_UP	GO:0046651	BP	lymphocyte proliferation	12/170	305/18903	0.0393443	4.37485	5.66039	2.11962e-05	0.00924061	0.00808516	CCND3/CD55/DOCK2/FCGR2B/IL18/IL27RA/LEF1/NCK2/PRKCQ/TIRAP/TNFSF8/VAV3	12	GO
NAKAYA_PBMC_FLUMIST_AGE_18_50YO_7DY_UP	GO:0046651	BP	lymphocyte proliferation	40/1451	305/18903	0.131148	1.70853	3.59701	0.00061338	0.0185802	0.016647	ATM/BCL2/BTN2A2/CCND3/CCR2/CD1D/CD300A/CRTAM/DHPS/DNAJA3/FCRL3/FLT3/FYN/GAPT/IL27RA/IL7R/LGALS3/LILRB1/MAD1L1/MNDA/NCSTN/NDFIP1/NFATC2/P2RX7/PPP3CB/PRKCD/PTPN22/PTPN6/PURA/RAC2/RASAL3/RASGRP1/SCRIB/SLAMF1/SLC7A1/SOS1/SPN/TNFSF8/TP53/TSPAN32	40	GO
GSE12366_GC_VS_MEMORY_BCELL_DN	GO:0050777	BP	negative regulation of immune response	8/187	190/18903	0.0421053	4.25623	4.50909	0.000620391	0.0262298	0.0234231	CD46/CD55/CR1/DUSP22/HLA-F/IL27RA/NDFIP1/OAS3	8	GO
GSE12366_PLASMA_CELL_VS_NAIVE_BCELL_DN	GO:0050777	BP	negative regulation of immune response	8/181	190/18903	0.0421053	4.39732	4.62764	0.00050032	0.0177335	0.015481	BANF1/CR2/FGR/INPP5D/LILRB1/PARP14/PTPN6/PTPRC	8	GO
GSE1460_INTRATHYMIC_T_PROGENITOR_VS_CD4_THYMOCYTE_DN	GO:0050777	BP	negative regulation of immune response	10/187	190/18903	0.0526316	5.32029	5.98255	2.01421e-05	0.000637575	0.000464002	CEACAM1/HLA-B/HLA-G/IL27RA/IL4R/PTPRC/SERPINB9/SLAMF1/SMAD7/TNFAIP3	10	GO
GSE21063_CTRL_VS_ANTI_IGM_STIM_BCELL_NFATC1_KO_8H_UP	GO:0050777	BP	negative regulation of immune response	7/179	190/18903	0.0368421	3.89065	3.91545	0.00225608	0.0406229	0.0322378	BCL6/DUSP10/IL7R/RABGEF1/RC3H1/SMAD7/ZC3H12A	7	GO
GSE21670_UNTREATED_VS_TGFB_TREATED_STAT3_KO_CD4_TCELL_DN	GO:0050777	BP	negative regulation of immune response	8/191	190/18903	0.0421053	4.1671	4.43279	0.000712641	0.0155454	0.0127473	BCL6/CD46/CD84/CTLA4/FURIN/FYN/MIR21/TRAFD1	8	GO
GSE22103_UNSTIM_VS_LPS_STIM_NEUTROPHIL_UP	GO:0050777	BP	negative regulation of immune response	9/191	190/18903	0.0473684	4.68799	5.16184	0.000138772	0.0247656	0.0221215	CRK/GFER/IL4R/IL7R/MMP12/NR1H2/SMCR8/SOCS5/ZDHHC18	9	GO
GSE30962_ACUTE_VS_CHRONIC_LCMV_PRIMARY_INF_CD8_TCELL_UP	GO:0050777	BP	negative regulation of immune response	8/187	190/18903	0.0421053	4.25623	4.50909	0.000620391	0.0487197	0.0447154	CCR2/CD96/FCGR2B/HLA-A/PLCG1/STAT6/TBX21/YES1	8	GO
GSE30962_ACUTE_VS_CHRONIC_LCMV_SECONDARY_INF_CD8_TCELL_UP	GO:0050777	BP	negative regulation of immune response	8/184	190/18903	0.0421053	4.32563	4.56773	0.000557744	0.0365891	0.0345693	CD96/HLA-A/IL7R/KLRD1/PLCG1/STAT6/TBX21/YES1	8	GO
GSE339_CD4POS_VS_CD8POS_DC_UP	GO:0050777	BP	negative regulation of immune response	8/195	190/18903	0.0421053	4.08162	4.35855	0.000815642	0.029638	0.0246869	FGR/MAPK14/MMP12/NLRX1/PTPN6/SAMHD1/SMAD7/USP18	8	GO
GSE39556_CD8A_DC_VS_NK_CELL_DN	GO:0050777	BP	negative regulation of immune response	8/194	190/18903	0.0421053	4.10266	4.37692	0.000788835	0.0372081	0.0318615	CD55/GRN/HCK/IL4R/LYN/PTPN2/SMAD7/STAT6	8	GO
GSE39556_UNTREATED_VS_3H_POLYIC_INJ_MOUSE_CD8A_DC_UP	GO:0050777	BP	negative regulation of immune response	9/196	190/18903	0.0473684	4.56839	5.06008	0.000168593	0.0105448	0.00904343	CR2/FER/HCK/IL27RA/IL4R/IL7R/LYN/PTPN6/SAMHD1	9	GO
GSE5679_RARA_AGONIST_AM580_VS_AM580_AND_ROSIGLITAZONE_TREATED_DC_DN	GO:0050777	BP	negative regulation of immune response	10/183	190/18903	0.0526316	5.43658	6.07687	1.67053e-05	0.00231035	0.00196859	ANXA1/CCR2/CD96/DUSP22/IL7R/IRAK3/KLRD1/PGLYRP2/TBX21/TNFSF4	10	GO
GSE10325_LUPUS_CD4_TCELL_VS_LUPUS_BCELL_UP	GO:0050851	BP	antigen receptor-mediated signaling pathway	22/189	252/18903	0.0873016	8.73154	12.417	9.32771e-15	6.83254e-12	6.11456e-12	CD247/CD28/CD3D/CD3E/CD3G/CTLA4/FYB1/FYN/GATA3/ITK/LCK/LCP2/PLCG1/PRKCH/SKAP1/TESPA1/TRAC/TRAT1/TRBC1/TXK/UBASH3A/ZAP70	22	GO
GSE12366_GC_VS_NAIVE_BCELL_DN	GO:0050851	BP	antigen receptor-mediated signaling pathway	10/175	252/18903	0.0396825	4.28639	5.07687	0.000123855	0.011177	0.00992028	BTN3A1/BTN3A2/BTN3A3/CEACAM1/HLA-A/PDE4B/PLEKHA1/PRKD2/SLC39A10/VAV3	10	GO
GSE12366_PLASMA_CELL_VS_NAIVE_BCELL_DN	GO:0050851	BP	antigen receptor-mediated signaling pathway	9/181	252/18903	0.0357143	3.72987	4.28952	0.000741535	0.023395	0.0204233	BTK/CBLB/CRKL/FCHO1/INPP5D/PAWR/PTPN6/PTPRC/SLC39A10	9	GO
GSE13411_NAIVE_BCELL_VS_PLASMA_CELL_UP	GO:0050851	BP	antigen receptor-mediated signaling pathway	9/186	252/18903	0.0357143	3.62961	4.18921	0.000899845	0.0421642	0.0373018	CBLB/CD19/FYN/HLA-DPB1/LAT2/LCK/PIK3CD/RBCK1/TRBC1	9	GO
GSE13411_PLASMA_CELL_VS_MEMORY_BCELL_DN	GO:0050851	BP	antigen receptor-mediated signaling pathway	18/187	252/18903	0.0714286	7.2204	9.93655	6.81174e-11	1.73972e-07	1.53228e-07	BANK1/BTK/CBLB/CD19/CD79B/FYN/HLA-DPB1/HLA-DQB1/HLA-DRB1/INPP5D/LAPTM5/LAT2/LYN/PIK3CD/PVRIG/RBCK1/RIPK2/TRBC1	18	GO
GSE13522_CTRL_VS_T_CRUZI_Y_STRAIN_INF_SKIN_IFNAR_KO_UP	GO:0050851	BP	antigen receptor-mediated signaling pathway	10/182	252/18903	0.0396825	4.12153	4.91861	0.000170804	0.00923325	0.0081149	CCR7/CD247/HLA-DRB1/IGLC7/IKBKB/ITK/PDE4B/TEC/THEMIS/THEMIS2	10	GO
GSE1460_INTRATHYMIC_T_PROGENITOR_VS_CD4_THYMOCYTE_DN	GO:0050851	BP	antigen receptor-mediated signaling pathway	11/187	252/18903	0.0436508	4.41246	5.45112	4.38474e-05	0.00107721	0.000783948	CBLB/CCR7/CEACAM1/LCP2/LPXN/PDE4B/PLEKHA1/PRKCH/PTPRC/RAB29/SKAP1	11	GO
GSE21670_UNTREATED_VS_TGFB_TREATED_STAT3_KO_CD4_TCELL_DN	GO:0050851	BP	antigen receptor-mediated signaling pathway	9/191	252/18903	0.0357143	3.53459	4.0923	0.00108459	0.0209982	0.0172187	BCL2/CTLA4/FYN/ITK/LCP2/MAPK1/NFKBIZ/PDE4B/TESPA1	9	GO
GSE22886_IGG_IGA_MEMORY_BCELL_VS_BLOOD_PLASMA_CELL_UP	GO:0050851	BP	antigen receptor-mediated signaling pathway	12/195	252/18903	0.047619	4.61612	5.89996	1.25755e-05	0.00521753	0.00477968	BANK1/CBLB/CD22/FYN/HLA-DPB1/LAPTM5/PAWR/PDE4D/PIK3CD/PTPRJ/PVRIG/VAV3	12	GO
GSE22886_IGG_IGA_MEMORY_BCELL_VS_BM_PLASMA_CELL_UP	GO:0050851	BP	antigen receptor-mediated signaling pathway	15/191	252/18903	0.0595238	5.89099	7.89689	4.37026e-08	2.49017e-05	2.20445e-05	CD22/CD79B/FYN/HLA-DPB1/IKBKB/INPP5D/LAPTM5/MAPK1/PAWR/PIK3CD/PRKCB/PVRIG/RPS3/TRAC/VAV3	15	GO
GSE22886_NAIVE_BCELL_VS_BLOOD_PLASMA_CELL_UP	GO:0050851	BP	antigen receptor-mediated signaling pathway	10/191	252/18903	0.0396825	3.92732	4.7264	0.00025242	0.0197676	0.0183171	BANK1/CBLB/CD22/HLA-DPB1/HLA-DRB1/LAPTM5/MS4A1/PIK3CD/PVRIG/VAV3	10	GO
GSE22886_NAIVE_BCELL_VS_BM_PLASMA_CELL_UP	GO:0050851	BP	antigen receptor-mediated signaling pathway	12/190	252/18903	0.047619	4.73759	6.01867	9.67353e-06	0.00174704	0.00159121	BCL10/CD22/DGKZ/HLA-DPB1/HLA-DRB1/INPP5D/LAPTM5/MS4A1/PIK3CD/PRKCB/PVRIG/VAV3	12	GO
GSE22886_NAIVE_BCELL_VS_DC_UP	GO:0050851	BP	antigen receptor-mediated signaling pathway	12/178	252/18903	0.047619	5.05698	6.32128	4.96702e-06	0.002159	0.00205216	CD19/CD22/CD28/CD38/IGKC/MEF2C/MS4A1/PRKD2/PVRIG/SKAP1/STAP1/VAV3	12	GO
GSE22886_NAIVE_BCELL_VS_MONOCYTE_UP	GO:0050851	BP	antigen receptor-mediated signaling pathway	13/173	252/18903	0.0515873	5.63673	7.12146	5.86047e-07	0.000138131	0.000129671	BANK1/BLNK/CD19/CD22/CD79A/CD79B/IGHD/IGHM/IGKC/MS4A1/PAWR/SKAP1/STAP1	13	GO
GSE22886_NAIVE_CD4_TCELL_VS_DC_UP	GO:0050851	BP	antigen receptor-mediated signaling pathway	17/181	252/18903	0.0674603	7.04532	9.49916	3.4379e-10	4.45242e-07	4.03925e-07	BCL2/BTN3A2/CCR7/CD247/CD28/CD3E/CD3G/GATA3/ITK/PDE4D/PVRIG/RPS3/SH2D1A/TESPA1/TRAC/TXK/UBASH3A	17	GO
GSE22886_NAIVE_CD8_TCELL_VS_DC_UP	GO:0050851	BP	antigen receptor-mediated signaling pathway	13/183	252/18903	0.0515873	5.32871	6.83966	1.10988e-06	0.000806055	0.000740613	BCL2/BTN3A1/BTN3A2/CD160/CD28/CD3E/EZR/LIME1/PDE4B/PVRIG/TXK/UBASH3A/ZAP70	13	GO
GSE23568_ID3_TRANSDUCED_VS_ID3_KO_CD8_TCELL_DN	GO:0050851	BP	antigen receptor-mediated signaling pathway	10/196	252/18903	0.0396825	3.82714	4.62462	0.000310411	0.0126803	0.0106806	BLK/CCR7/CD19/CD22/CD28/IGKC/IGLC7/MS4A1/PDE4B/SPG21	10	GO
GSE2405_HEAT_KILLED_LYSATE_VS_LIVE_A_PHAGOCYTOPHILUM_STIM_NEUTROPHIL_9H_DN	GO:0050851	BP	antigen receptor-mediated signaling pathway	15/180	252/18903	0.0595238	6.25099	8.22798	1.97331e-08	2.21899e-05	2.1883e-05	CD160/CD247/CD3D/CD8A/CD8B/KLHL6/LCK/LIME1/PRKCH/SKAP1/STAP1/THEMIS/TXK/UBASH3A/ZAP70	15	GO
GSE24142_DN2_VS_DN3_THYMOCYTE_DN	GO:0050851	BP	antigen receptor-mediated signaling pathway	10/192	252/18903	0.0396825	3.90687	4.70577	0.000263227	0.0492016	0.0447321	CD28/CD3D/CD3E/CD3G/CTLA4/ITK/LCK/PRKCB/RC3H2/SH2D1A	10	GO
GSE25677_MPL_VS_R848_STIM_BCELL_DN	GO:0050851	BP	antigen receptor-mediated signaling pathway	9/173	252/18903	0.0357143	3.90235	4.45767	0.000535963	0.0199512	0.0163539	CSK/ICOSLG/LAPTM5/MEF2C/PDE4B/PLCL2/SLC39A10/STAP1/TEC	9	GO
GSE29164_DAY3_VS_DAY7_UNTREATED_MELANOMA_UP	GO:0050851	BP	antigen receptor-mediated signaling pathway	9/170	252/18903	0.0357143	3.97122	4.52333	0.000472122	0.0300387	0.0280043	CSK/FYN/LCK/MAPK1/NFATC2/PAWR/PRKCB/PTPN6/WNK1	9	GO
GSE33162_UNTREATED_VS_4H_LPS_STIM_HDAC3_HET_MACROPHAGE_DN	GO:0050851	BP	antigen receptor-mediated signaling pathway	9/192	252/18903	0.0357143	3.51618	4.07331	0.00112499	0.0481194	0.0407047	ABL1/BCL2/BLK/CD79A/IKBKB/ITK/PDE4B/PIK3CD/TRAF6	9	GO
GSE37301_CD4_TCELL_VS_GRANULOCYTE_MONOCYTE_PROGENITOR_DN	GO:0050851	BP	antigen receptor-mediated signaling pathway	8/175	252/18903	0.031746	3.42912	3.75253	0.00245419	0.042074	0.0353936	CBLB/CD28/LAX1/PDE4B/PRKCH/TXK/UBASH3A/VAV3	8	GO
GSE39556_CD8A_DC_VS_NK_CELL_DN	GO:0050851	BP	antigen receptor-mediated signaling pathway	11/194	252/18903	0.0436508	4.25325	5.29415	6.12131e-05	0.013003	0.0111345	BTK/CBLB/CD19/CD22/CD38/LYN/PLCL2/PRKCB/PTPN2/SH2B2/TRAT1	11	GO
GSE39556_UNTREATED_VS_3H_POLYIC_INJ_MOUSE_CD8A_DC_UP	GO:0050851	BP	antigen receptor-mediated signaling pathway	9/196	252/18903	0.0357143	3.44442	3.99858	0.00129892	0.0353219	0.0302927	CD19/IGHD/LCK/LYN/MS4A1/PTPN22/PTPN6/RAB29/TRAT1	9	GO
GSE6269_FLU_VS_STAPH_AUREUS_INF_PBMC_UP	GO:0050851	BP	antigen receptor-mediated signaling pathway	14/170	252/18903	0.0555556	6.17745	7.88206	6.86422e-08	0.00012498	0.000118381	ADA/BLK/BTN2A1/CD19/CD22/EIF2B5/GATA3/IGHM/INPP5D/LAX1/PAWR/PRKD2/RFTN1/TRAC	14	GO
KAECH_DAY8_EFF_VS_MEMORY_CD8_TCELL_DN	GO:0050851	BP	antigen receptor-mediated signaling pathway	8/190	252/18903	0.031746	3.1584	3.47568	0.00405267	0.0422983	0.0314341	BCL2/CCR7/CD28/FOXP1/GATA3/KCNN4/PLEKHA1/RPS3	8	GO
KAECH_NAIVE_VS_DAY15_EFF_CD8_TCELL_UP	GO:0050851	BP	antigen receptor-mediated signaling pathway	11/188	252/18903	0.0436508	4.38899	5.42823	4.60324e-05	0.0205699	0.0184683	CCR7/CD247/CD8A/IKBKB/ITK/KCNN4/PHPT1/PLEKHA1/PRKD2/RPS3/TEC	11	GO
NAKAYA_PBMC_FLUARIX_FLUVIRIN_AGE_18_50YO_CORRELATED_WITH_HAI_28DY_RESPONSE_AT_7DY_NEGATIVE	GO:0050851	BP	antigen receptor-mediated signaling pathway	15/446	252/18903	0.0595238	2.52282	3.78302	0.00100064	0.0445005	0.0402151	BANK1/BAX/BLK/CD8B/CTLA4/ELF1/EZR/FOXP1/GATA3/INPP5D/MS4A1/STAP1/TESPA1/THEMIS/TRAT1	15	GO
GSE1460_INTRATHYMIC_T_PROGENITOR_VS_CD4_THYMOCYTE_DN	GO:0050858	BP	negative regulation of antigen receptor-mediated signaling pathway	3/187	33/18903	0.0909091	9.1896	4.70654	0.00417861	0.0299043	0.0217632	CBLB/CEACAM1/LPXN	3	GO
GSE22886_IGG_IGA_MEMORY_BCELL_VS_BLOOD_PLASMA_CELL_UP	GO:0050858	BP	negative regulation of antigen receptor-mediated signaling pathway	6/195	33/18903	0.181818	17.6252	9.75876	9.80021e-07	0.00287832	0.00263677	CBLB/CD22/LAPTM5/PAWR/PTPRJ/PVRIG	6	GO
GSE22886_IGG_IGA_MEMORY_BCELL_VS_BM_PLASMA_CELL_UP	GO:0050858	BP	negative regulation of antigen receptor-mediated signaling pathway	4/191	33/18903	0.121212	11.9962	6.3874	0.000328609	0.0187241	0.0165757	CD22/LAPTM5/PAWR/PVRIG	4	GO
GSE22886_NAIVE_BCELL_VS_BLOOD_PLASMA_CELL_UP	GO:0050858	BP	negative regulation of antigen receptor-mediated signaling pathway	4/191	33/18903	0.121212	11.9962	6.3874	0.000328609	0.0224665	0.0208179	CBLB/CD22/LAPTM5/PVRIG	4	GO
GSE22886_NAIVE_BCELL_VS_BM_PLASMA_CELL_UP	GO:0050858	BP	negative regulation of antigen receptor-mediated signaling pathway	4/190	33/18903	0.121212	12.0593	6.40706	0.000322122	0.015866	0.0144508	CD22/DGKZ/LAPTM5/PVRIG	4	GO
GSE22886_NAIVE_CD8_TCELL_VS_DC_UP	GO:0050858	BP	negative regulation of antigen receptor-mediated signaling pathway	4/183	33/18903	0.121212	12.5206	6.54897	0.000279259	0.0127255	0.0116924	CD160/EZR/PVRIG/UBASH3A	4	GO
GSE39556_CD8A_DC_VS_NK_CELL_DN	GO:0050858	BP	negative regulation of antigen receptor-mediated signaling pathway	4/194	33/18903	0.121212	11.8107	6.32927	0.000348633	0.0234931	0.0201173	CBLB/CD22/PLCL2/PTPN2	4	GO
NAKAYA_PBMC_FLUMIST_AGE_18_50YO_7DY_UP	GO:0050858	BP	negative regulation of antigen receptor-mediated signaling pathway	11/1451	33/18903	0.333333	4.34252	5.54128	2.08858e-05	0.00197706	0.00177137	BTN2A2/CD160/CD300A/DGKZ/DUSP22/FCRL3/LGALS3/LPXN/PTPN22/PTPN6/UBASH3A	11	GO
GSE12366_GC_VS_MEMORY_BCELL_DN	GO:0071674	BP	mononuclear cell migration	8/187	206/18903	0.038835	3.92565	4.22025	0.00104897	0.0381746	0.0340899	CCR6/CCR7/CD99L2/DUSP1/GPR183/IL27RA/PTPRO/TRPM2	8	GO
GSE13547_WT_VS_ZFX_KO_BCELL_ANTI_IGM_STIM_2H_DN	GO:0071674	BP	mononuclear cell migration	7/153	206/18903	0.0339806	4.19827	4.16928	0.00146192	0.0476165	0.0428194	CCR7/CXCR4/GPR183/KLRK1/RPS19/S1PR1/XCL1	7	GO
GSE1460_INTRATHYMIC_T_PROGENITOR_VS_CD4_THYMOCYTE_DN	GO:0071674	BP	mononuclear cell migration	12/187	206/18903	0.0582524	5.88848	7.05163	1.02305e-06	8.86286e-05	6.45004e-05	CCR7/CD200/CRTAM/GPR183/IL27RA/IL6R/MSN/NEDD9/PTK2/S1PR1/SLAMF1/TNF	12	GO
GSE21670_STAT3_KO_VS_WT_CD4_TCELL_DN	GO:0071674	BP	mononuclear cell migration	10/189	206/18903	0.0485437	4.85514	5.591	4.40163e-05	0.00123739	0.000892929	ADTRP/C1QBP/CCL1/CCL2/CCL3/CSF1/CXCL13/IL6/PIK3CD/SLC12A2	10	GO
GSE21670_UNTREATED_VS_TGFB_TREATED_STAT3_KO_CD4_TCELL_DN	GO:0071674	BP	mononuclear cell migration	9/191	206/18903	0.0436893	4.32387	4.84621	0.00025411	0.00792394	0.00649769	CD200R1/CREB3/CSF1/CXCL13/CXCR4/MAPK1/PECAM1/SLC12A2/TNF	9	GO
GSE24634_IL4_VS_CTRL_TREATED_NAIVE_CD4_TCELL_DAY10_UP	GO:0071674	BP	mononuclear cell migration	11/179	206/18903	0.0533981	5.63901	6.54567	4.42429e-06	0.00374994	0.00334919	AIRE/CCL13/CCL17/CCL18/CCL24/CD200/GATA3/GPR183/ITGA4/SLIT2/STK39	11	GO
GSE26488_CTRL_VS_PEPTIDE_INJECTION_OT2_THYMOCYTE_DN	GO:0071674	BP	mononuclear cell migration	11/177	206/18903	0.0533981	5.70273	6.59805	3.97024e-06	0.000864095	0.000721211	CCR6/CD200/CORO1A/CXCR4/ITGB7/LGALS3/MSN/MYO1G/PTK2B/RIPOR2/SLAMF1	11	GO
GSE37301_CD4_TCELL_VS_GRANULOCYTE_MONOCYTE_PROGENITOR_DN	GO:0071674	BP	mononuclear cell migration	8/175	206/18903	0.038835	4.19484	4.45681	0.000681971	0.0193315	0.0162621	ASB2/CCL5/CCR6/GPR183/PECAM1/STK39/TNFSF11/TNFSF14	8	GO
GSE37301_HEMATOPOIETIC_STEM_CELL_VS_RAG2_KO_NK_CELL_DN	GO:0071674	BP	mononuclear cell migration	7/176	206/18903	0.0339806	3.64963	3.70688	0.00322113	0.0458095	0.0350469	CCR2/DUSP1/GATA3/GPR183/ITGA4/KLRK1/TNFSF11	7	GO
GSE37532_WT_VS_PPARG_KO_VISCERAL_ADIPOSE_TISSUE_TCONV_UP	GO:0071674	BP	mononuclear cell migration	9/186	206/18903	0.0436893	4.4401	4.94893	0.000208598	0.0143343	0.0118715	ABL1/AKT1/CCR6/IL6R/PECAM1/PIK3CG/PYCARD/SIRPA/TNF	9	GO
GSE40273_GATA1_KO_VS_WT_TREG_DN	GO:0071674	BP	mononuclear cell migration	8/186	206/18903	0.038835	3.94676	4.23921	0.00101338	0.0431762	0.0369007	CCR7/CD200/GPR183/IL27RA/IL6R/LRCH1/PLEC/SLAMF1	8	GO
GSE40274_CTRL_VS_EOS_TRANSDUCED_ACTIVATED_CD4_TCELL_DN	GO:0071674	BP	mononuclear cell migration	9/142	206/18903	0.0436893	5.81591	6.04639	2.60466e-05	0.00677784	0.00560647	CCR7/CRTAM/EXT1/GPR183/IL6R/PECAM1/SLC12A2/TNF/XCL1	9	GO
GSE45739_UNSTIM_VS_ACD3_ACD28_STIM_WT_CD4_TCELL_UP	GO:0071674	BP	mononuclear cell migration	11/183	206/18903	0.0533981	5.51576	6.44325	5.47039e-06	0.00331943	0.00286879	ADTRP/CCR6/CCR7/EPS8/GAS6/GPR183/IL27RA/IL6R/PTK2/SLAMF1/SLC8B1	11	GO
GSE5679_RARA_AGONIST_AM580_VS_AM580_AND_ROSIGLITAZONE_TREATED_DC_DN	GO:0071674	BP	mononuclear cell migration	11/183	206/18903	0.0533981	5.51576	6.44325	5.47039e-06	0.00151311	0.00128928	ADAM8/ANXA1/CCR2/ITGA4/ITGB3/ITGB7/KLRK1/MYO1G/S1PR1/STK10/TBX21	11	GO
GSE46606_UNSTIM_VS_CD40L_IL2_IL5_1DAY_STIMULATED_IRF4_KO_BCELL_DN	GO:0090713	BP	immunological memory process	3/177	17/18903	0.176471	18.8465	7.15689	0.000498309	0.0465868	0.0405496	IL12B/IL23A/ST3GAL1	3	GO
GSE12366_GC_VS_MEMORY_BCELL_DN	GO:0097529	BP	myeloid leukocyte migration	9/187	242/18903	0.0371901	3.75938	4.31837	0.000701804	0.0276395	0.0246821	CAMK1D/CCR7/CD99L2/DUSP1/IL23A/JAM3/PDE4B/PTPRO/RIN3	9	GO
GSE12366_GC_VS_NAIVE_BCELL_DN	GO:0097529	BP	myeloid leukocyte migration	9/175	242/18903	0.0371901	4.01717	4.56632	0.000434878	0.0217506	0.019305	ADAM8/CAMK1D/CD47/DUSP1/JAM3/PDE4B/PECAM1/RIN3/VAV3	9	GO
GSE1460_INTRATHYMIC_T_PROGENITOR_VS_CD4_THYMOCYTE_DN	GO:0097529	BP	myeloid leukocyte migration	11/187	242/18903	0.0454545	4.5948	5.62578	3.0306e-05	0.000860063	0.00062592	CAMK1D/CCR7/CD200/IL6R/ITGB2/LBP/PDE4B/PTK2/RAC2/SLAMF1/VAV1	11	GO
GSE21670_STAT3_KO_VS_WT_CD4_TCELL_DN	GO:0097529	BP	myeloid leukocyte migration	16/189	242/18903	0.0661157	6.61262	8.83095	2.93012e-09	6.05674e-07	4.37069e-07	C1QBP/CCL1/CCL2/CCL3/CSF1/CXCL1/CXCL13/CXCL3/CXCL5/CXCL6/CXCL8/DPP4/IL1A/IL1B/IL6/PIK3CD	16	GO
GSE21670_UNTREATED_VS_IL6_TREATED_STAT3_KO_CD4_TCELL_UP	GO:0097529	BP	myeloid leukocyte migration	10/189	242/18903	0.0413223	4.13289	4.92931	0.000167274	0.018861	0.0162094	C5/CD9/CSF1R/CSF3R/IL17RA/IL23A/ITGB2/JAML/LGALS3/NCKAP1L	10	GO
GSE21670_UNTREATED_VS_TGFB_TREATED_STAT3_KO_CD4_TCELL_DN	GO:0097529	BP	myeloid leukocyte migration	8/191	242/18903	0.0330579	3.27169	3.59335	0.00327717	0.047549	0.0389906	CD200R1/CREB3/CSF1/CXCL13/DPP4/MAPK1/PDE4B/PECAM1	8	GO
GSE23568_ID3_TRANSDUCED_VS_ID3_KO_CD8_TCELL_DN	GO:0097529	BP	myeloid leukocyte migration	9/196	242/18903	0.0371901	3.58676	4.14549	0.000979438	0.0271254	0.0228477	CCR7/CD47/CD9/DUSP1/IL6R/LBP/PDE4B/TNFSF11/WDR1	9	GO
GSE25677_MPL_VS_R848_STIM_BCELL_DN	GO:0097529	BP	myeloid leukocyte migration	9/173	242/18903	0.0371901	4.06361	4.60979	0.00039988	0.017012	0.0139447	CD200/CNN2/PDE4B/PIK3CG/RHOH/RIN3/RIPOR2/SLAMF1/STAP1	9	GO
GSE29949_MICROGLIA_BRAIN_VS_CD8_POS_DC_SPLEEN_UP	GO:0097529	BP	myeloid leukocyte migration	10/194	242/18903	0.0413223	4.02637	4.82494	0.000206769	0.0155905	0.013298	CCL20/CCR7/CD9/IL23A/IL6/PDE4B/PLCB1/PTK2/PTPRO/SLAMF1	10	GO
GSE339_CD4POS_VS_CD8POS_DC_UP	GO:0097529	BP	myeloid leukocyte migration	11/195	242/18903	0.0454545	4.40629	5.44477	4.44878e-05	0.00640431	0.00533446	CCL4/FCER1G/HRH1/IL1R1/IL6R/RAC2/RHOH/RIPOR2/SAA1/TNFRSF11A/VEGFA	11	GO
GSE36476_CTRL_VS_TSST_ACT_72H_MEMORY_CD4_TCELL_YOUNG_UP	GO:0097529	BP	myeloid leukocyte migration	9/186	242/18903	0.0371901	3.77959	4.33824	0.000675409	0.0343079	0.02846	ANXA1/CD300A/DUSP1/IL6R/ITGB2/JAM3/PIK3R1/PTGER4/RIPOR2	9	GO
GSE37532_WT_VS_PPARG_KO_VISCERAL_ADIPOSE_TISSUE_TCONV_UP	GO:0097529	BP	myeloid leukocyte migration	9/186	242/18903	0.0371901	3.77959	4.33824	0.000675409	0.0276703	0.0229162	CD300A/HRH1/IL6R/ITGB2/PECAM1/PIK3CG/SIRPA/STAP1/TREM1	9	GO
GSE1460_INTRATHYMIC_T_PROGENITOR_VS_CD4_THYMOCYTE_DN	GO:1903707	BP	negative regulation of hemopoiesis	6/187	114/18903	0.0526316	5.32029	4.62468	0.000953291	0.0107062	0.00779158	APCS/CBFB/CEACAM1/HLA-G/IL4R/SMAD7	6	GO
GSE21670_STAT3_KO_VS_WT_CD4_TCELL_DN	GO:1903707	BP	negative regulation of hemopoiesis	9/189	114/18903	0.0789474	7.89599	7.42162	2.16838e-06	9.76884e-05	7.04944e-05	BCL6/CCL3/CEACAM1/ID2/IL4R/JAK3/MIR21/MYC/SOCS1	9	GO
GSE21670_UNTREATED_VS_IL6_TREATED_STAT3_KO_CD4_TCELL_DN	GO:1903707	BP	negative regulation of hemopoiesis	7/192	114/18903	0.0614035	6.04537	5.4733	0.000164614	0.00674915	0.0052819	BCL6/CEACAM1/ID2/JAK3/MYC/SOCS1/UBASH3B	7	GO
GSE12366_GC_BCELL_VS_PLASMA_CELL_UP	R-HSA-1169410		Antiviral mechanism by IFN-stimulated genes	7/117	117/10173	0.0598291	5.20206	4.9309	0.00038859	0.00664754	0.00491397	KPNA2/NUP50/TUBA1C/TUBB2A/TUBB3/TUBB4B/UBE2I	7	Reactome
GSE20198_IL12_IL18_VS_IFNA_TREATED_ACT_CD4_TCELL_DN	R-HSA-1169410		Antiviral mechanism by IFN-stimulated genes	6/108	117/10173	0.0512821	4.83048	4.3166	0.00150138	0.0386786	0.0315094	JAK1/NUP107/NUP133/NUP62/PPP2CB/PPP2R1B	6	Reactome
GSE7852_LN_VS_FAT_TREG_UP	R-HSA-1169410		Antiviral mechanism by IFN-stimulated genes	6/120	117/10173	0.0512821	4.34744	3.97868	0.00256439	0.0384049	0.0329708	DNAJC3/KPNA4/NUP133/NUP160/NUP205/SEH1L	6	Reactome
GSE20484_MCSG_VS_CXCL4_MONOCYTE_DERIVED_MACROPHAGE_DN	R-HSA-1266695		Interleukin-7 signaling	4/104	31/10173	0.129032	12.6216	6.58584	0.000262285	0.0347545	0.0317235	JAK1/SOCS1/STAT5A/STAT5B	4	Reactome
GSE21670_STAT3_KO_VS_WT_CD4_TCELL_DN	R-HSA-1266695		Interleukin-7 signaling	4/134	31/10173	0.129032	9.79586	5.66641	0.000687247	0.023458	0.0214614	CISH/JAK3/SOCS1/SOCS2	4	Reactome
GSE21670_UNTREATED_VS_IL6_TREATED_STAT3_KO_CD4_TCELL_DN	R-HSA-1266695		Interleukin-7 signaling	4/127	31/10173	0.129032	10.3358	5.853	0.0005614	0.0210174	0.0180978	CISH/JAK3/SOCS1/STAT5A	4	Reactome
GSE12366_PLASMA_CELL_VS_MEMORY_BCELL_DN	R-HSA-168643		Nucleotide-binding domain, leucine rich repeat containing receptor (NLR) signaling pathways	4/115	40/10173	0.1	8.84609	5.31631	0.00103476	0.0221495	0.0187229	BIRC3/IKBKB/NOD1/RPS27A	4	Reactome
GSE25123_CTRL_VS_IL4_STIM_MACROPHAGE_DN	R-HSA-168643		Nucleotide-binding domain, leucine rich repeat containing receptor (NLR) signaling pathways	4/109	40/10173	0.1	9.33303	5.49534	0.000846912	0.0130277	0.0104004	CYLD/NFKB2/NOD2/TAB2	4	Reactome
GSE26156_DOUBLE_POSITIVE_VS_CD4_SINGLE_POSITIVE_THYMOCYTE_UP	R-HSA-168643		Nucleotide-binding domain, leucine rich repeat containing receptor (NLR) signaling pathways	4/121	40/10173	0.1	8.40744	5.1499	0.00125021	0.0205284	0.0181873	CASP4/NLRP1/RPS27A/TXNIP	4	Reactome
GSE3982_MAC_VS_BCELL_DN	R-HSA-168643		Nucleotide-binding domain, leucine rich repeat containing receptor (NLR) signaling pathways	4/110	40/10173	0.1	9.24818	5.46456	0.000876393	0.0152174	0.0138098	BIRC3/CASP4/NLRP1/UBE2N	4	Reactome
GSE25123_CTRL_VS_IL4_STIM_MACROPHAGE_DN	R-HSA-168898		Toll-like Receptor Cascades	6/109	136/10173	0.0441176	4.11751	3.80896	0.00335939	0.0354361	0.0282896	DUSP4/MAP3K1/NFKB2/NOD2/TAB2/TLR2	6	Reactome
GSE40273_GATA1_KO_VS_WT_TREG_DN	R-HSA-168898		Toll-like Receptor Cascades	8/100	136/10173	0.0588235	5.98412	5.83015	5.49641e-05	0.00899659	0.00774674	BIRC3/CREB1/IRAK4/IRF3/MAP3K1/MAP3K8/MEF2C/TLR7	8	Reactome
KAECH_NAIVE_VS_DAY15_EFF_CD8_TCELL_UP	R-HSA-168898		Toll-like Receptor Cascades	7/127	136/10173	0.0514706	4.12292	4.12227	0.00154307	0.0344496	0.0309371	BIRC2/CTSV/IKBKB/IKBKE/PELI1/RPS6KA2/TLR6	7	Reactome
KAECH_NAIVE_VS_DAY8_EFF_CD8_TCELL_UP	R-HSA-168898		Toll-like Receptor Cascades	6/112	136/10173	0.0441176	4.00722	3.72499	0.00384213	0.0488754	0.0444878	CTSS/CTSV/DUSP6/IKBKE/PELI1/TLR6	6	Reactome
NAKAYA_PLASMACYTOID_DENDRITIC_CELL_FLUMIST_AGE_18_50YO_7DY_UP	R-HSA-168898		Toll-like Receptor Cascades	21/725	136/10173	0.154412	2.16666	3.79416	0.000603083	0.020727	0.018176	ATF1/ATF2/BTK/CREB1/CTSB/DUSP3/DUSP6/EEA1/IKBKB/MAPK1/MAPKAPK3/MEF2C/N4BP1/NOD1/PPP2CB/PPP2R5D/RPS6KA2/RPS6KA3/TLR6/TLR7/UBE2D3	21	Reactome
NAKAYA_PBMC_FLUMIST_AGE_18_50YO_7DY_UP	R-HSA-1834949		Cytosolic sensors of pathogen-associated DNA	13/863	58/10173	0.224138	2.64213	3.81831	0.000930603	0.0454502	0.0414849	CREBBP/DDX41/IKBKB/IRF3/MRE11/NLRC3/POLR1D/POLR3K/RPS27A/STAT6/STING1/TRIM56/XRCC5	13	Reactome
GSE36476_CTRL_VS_TSST_ACT_72H_MEMORY_CD4_TCELL_YOUNG_UP	R-HSA-198933		Immunoregulatory interactions between a Lymphoid and a non-Lymphoid cell	7/114	114/10173	0.0614035	5.47946	5.1201	0.000282834	0.026775	0.0244627	CD300A/HLA-F/HLA-G/IFITM1/ITGB2/KLRB1/KLRG1	7	Reactome
GSE37301_MULTIPOTENT_PROGENITOR_VS_CD4_TCELL_UP	R-HSA-198933		Immunoregulatory interactions between a Lymphoid and a non-Lymphoid cell	7/97	114/10173	0.0614035	6.43977	5.73061	0.000103222	0.0415987	0.0372688	CD200/CD22/CD3D/ICAM2/KLRD1/LAIR1/PVR	7	Reactome
GSE7219_UNSTIM_VS_LPS_AND_ANTI_CD40_STIM_NIK_NFKB2_KO_DC_UP	R-HSA-198933		Immunoregulatory interactions between a Lymphoid and a non-Lymphoid cell	7/105	114/10173	0.0614035	5.94912	5.42662	0.000169927	0.0210285	0.0194522	CD247/FCGR2B/ICAM2/ITGA4/KLRG1/LAIR1/SLAMF6	7	Reactome
GSE10325_LUPUS_CD4_TCELL_VS_LUPUS_BCELL_UP	R-HSA-202403		TCR signaling	13/125	86/10173	0.151163	12.3022	11.7395	3.15414e-11	9.03661e-09	8.03475e-09	CD247/CD3D/CD3E/CD3G/CD4/FYB1/ITK/LCK/LCP2/PLCG1/PRKCQ/TRAT1/ZAP70	13	Reactome
GSE12366_PLASMA_CELL_VS_MEMORY_BCELL_DN	R-HSA-202403		TCR signaling	5/115	86/10173	0.0581395	5.14307	4.1256	0.00284569	0.0469539	0.0396899	HLA-DPB1/IKBKB/RPS27A/UBE2D1/VASP	5	Reactome
GSE13411_PLASMA_CELL_VS_MEMORY_BCELL_DN	R-HSA-202403		TCR signaling	6/109	86/10173	0.0697674	6.51141	5.34149	0.000309182	0.00353118	0.00294622	HLA-DPA1/HLA-DPB1/HLA-DQB1/HLA-DRB1/PAK2/RIPK2	6	Reactome
GSE22886_NAIVE_BCELL_VS_BM_PLASMA_CELL_UP	R-HSA-202403		TCR signaling	5/121	86/10173	0.0581395	4.88805	3.97255	0.00354354	0.0434469	0.0370572	BCL10/HLA-DPA1/HLA-DPB1/HLA-DRA/HLA-DRB1	5	Reactome
GSE24142_DN2_VS_DN3_THYMOCYTE_DN	R-HSA-202403		TCR signaling	6/126	86/10173	0.0697674	5.63289	4.83159	0.000670847	0.037329	0.0338172	CD3D/CD3E/CD3G/GRAP2/ITK/LCK	6	Reactome
GSE24671_CTRL_VS_BAKIMULC_INFECTED_MOUSE_SPLENOCYTES_UP	R-HSA-202403		TCR signaling	6/99	86/10173	0.0697674	7.16913	5.69524	0.00018298	0.0153965	0.0134552	BCL10/CD3G/CSK/GRAP2/PLCG1/TAB2	6	Reactome
GSE32034_UNTREATED_VS_ROSIGLIZATONE_TREATED_LY6C_LOW_MONOCYTE_DN	R-HSA-202403		TCR signaling	6/97	86/10173	0.0697674	7.31695	5.77192	0.000163552	0.0166098	0.0159637	BCL10/CARD11/HLA-DPB1/HLA-DQA1/HLA-DQB2/HLA-DRB5	6	Reactome
GSE3982_DC_VS_CENT_MEMORY_CD4_TCELL_DN	R-HSA-202403		TCR signaling	5/114	86/10173	0.0581395	5.18819	4.15215	0.00273991	0.0484621	0.0424505	CD3E/LCK/PLCG1/TRAT1/WAS	5	Reactome
GSE7852_TREG_VS_TCONV_DN	R-HSA-202403		TCR signaling	6/109	86/10173	0.0697674	6.51141	5.34149	0.000309182	0.0410363	0.0395531	CD4/GRAP2/ITK/PAG1/PRKCQ/ZAP70	6	Reactome
GSE12366_PLASMA_CELL_VS_NAIVE_BCELL_DN	R-HSA-2029480		Fcgamma receptor (FCGR) dependent phagocytosis	7/115	65/10173	0.107692	9.52656	7.37384	7.95666e-06	0.000244299	0.000217761	ACTR3/BTK/CFL1/FGR/MYH9/PRKCE/WASF2	7	Reactome
GSE22886_IGG_IGA_MEMORY_BCELL_VS_BM_PLASMA_CELL_UP	R-HSA-2029480		Fcgamma receptor (FCGR) dependent phagocytosis	5/117	65/10173	0.0769231	6.68836	4.96244	0.000880155	0.0166127	0.0136752	ARPC4/ARPC5/FGR/MAPK1/VAV3	5	Reactome
GSE12366_GC_BCELL_VS_PLASMA_CELL_UP	R-HSA-2132295		MHC class II antigen presentation	5/117	108/10173	0.0462963	4.0254	3.40935	0.00804303	0.0485214	0.0358678	KIF22/TUBA1C/TUBB2A/TUBB3/TUBB4B	5	Reactome
GSE13411_PLASMA_CELL_VS_MEMORY_BCELL_DN	R-HSA-2132295		MHC class II antigen presentation	5/109	108/10173	0.0462963	4.32085	3.61065	0.00599349	0.0456347	0.038075	CTSO/HLA-DPA1/HLA-DPB1/HLA-DQB1/HLA-DRB1	5	Reactome
GSE22886_NAIVE_BCELL_VS_BM_PLASMA_CELL_UP	R-HSA-2132295		MHC class II antigen presentation	6/121	108/10173	0.0555556	4.6708	4.20761	0.00178312	0.0257867	0.0219943	HLA-DMA/HLA-DMB/HLA-DPA1/HLA-DPB1/HLA-DRA/HLA-DRB1	6	Reactome
GSE43863_TH1_VS_TFH_MEMORY_CD4_TCELL_DN	R-HSA-2132295		MHC class II antigen presentation	7/117	108/10173	0.0648148	5.63557	5.22386	0.000237827	0.0433638	0.0403055	CTSA/CTSO/HLA-DMA/HLA-DOB/HLA-DRB1/IFI30/TUBB2A	7	Reactome
GSE17580_TREG_VS_TEFF_S_MANSONI_INF_DN	R-HSA-2454202		Fc epsilon receptor (FCERI) signaling	7/114	90/10173	0.0777778	6.94064	6.02612	6.40248e-05	0.0365582	0.0311363	GRAP2/ITK/KRAS/NRAS/RASGRP1/TEC/UBE2D1	7	Reactome
GSE22886_IGG_IGA_MEMORY_BCELL_VS_BM_PLASMA_CELL_UP	R-HSA-2454202		Fc epsilon receptor (FCERI) signaling	5/117	90/10173	0.0555556	4.83048	3.93698	0.00373151	0.0444768	0.0366122	IKBKB/MAPK1/PAK2/RASGRP2/VAV3	5	Reactome
GSE7852_TREG_VS_TCONV_DN	R-HSA-2454202		Fc epsilon receptor (FCERI) signaling	6/109	90/10173	0.0666667	6.22202	5.1784	0.000395531	0.0410363	0.0395531	GRAP2/ITK/ITPR1/LAT/MAP3K1/PRKCQ	6	Reactome
GSE10325_LUPUS_CD4_TCELL_VS_LUPUS_BCELL_UP	R-HSA-388841		Regulation of T cell activation by CD28 family	12/125	225/10173	0.0533333	4.34048	5.65133	1.99128e-05	0.00190167	0.00169084	AKT3/CD247/CD28/CD3D/CD3E/CD3G/CD4/CTLA4/ICOS/LCK/LEF1/TCF7	12	Reactome
GSE24142_DN2_VS_DN3_THYMOCYTE_DN	R-HSA-388841		Regulation of T cell activation by CD28 family	10/126	225/10173	0.0444444	3.58836	4.39661	0.000470995	0.030039	0.027213	CD28/CD3D/CD3E/CD3G/CTLA4/GRAP2/LCK/LEF1/PPP2R5A/STT3B	10	Reactome
GSE25677_MPL_VS_R848_STIM_BCELL_DN	R-HSA-388841		Regulation of T cell activation by CD28 family	9/111	225/10173	0.04	3.66595	4.24715	0.000771939	0.0247726	0.0202054	AKT3/BTLA/CSK/GRAP2/H3-3A/ICOSLG/JAK1/PIK3CG/RICTOR	9	Reactome
GSE24210_RESTING_TREG_VS_TCONV_UP	R-HSA-392517		Rap1 signalling	3/100	14/10173	0.214286	21.7993	7.75909	0.000310111	0.0489975	0.0419466	RAPGEF4/RASGRP1/SIPA1	3	Reactome
GSE7219_UNSTIM_VS_LPS_AND_ANTI_CD40_STIM_NIK_NFKB2_KO_DC_UP	R-HSA-392517		Rap1 signalling	3/105	14/10173	0.214286	20.7612	7.55577	0.000358055	0.0354474	0.0327903	RAP1GAP2/RAPGEF4/RASGRP2	3	Reactome
GSE16450_IMMATURE_VS_MATURE_NEURON_CELL_LINE_12H_IFNA_STIM_UP	R-HSA-446652		Interleukin-1 family signaling	7/124	111/10173	0.0630631	5.17371	4.91128	0.000401558	0.0444926	0.0421002	GSDMD/IL1R2/IL1RAP/IL1RL1/MAP3K3/NOD1/PTPN13	7	Reactome
GSE339_CD4POS_VS_CD8POS_DC_UP	R-HSA-446652		Interleukin-1 family signaling	7/126	111/10173	0.0630631	5.09159	4.8538	0.000442443	0.0286565	0.0270513	IL1R1/MAP2K1/MAP3K3/NLRX1/PTPN12/SAA1/USP18	7	Reactome
GSE21033_CTRL_VS_POLYIC_STIM_DC_12H_UP	R-HSA-447115		Interleukin-12 family signaling	5/96	49/10173	0.102041	10.8131	6.72052	9.25275e-05	0.0264629	0.024885	CNN2/IL12RB2/JAK1/LCP1/RPLP0	5	Reactome
GSE25677_MPL_VS_R848_STIM_BCELL_DN	R-HSA-447115		Interleukin-12 family signaling	5/111	49/10173	0.102041	9.3519	6.15503	0.000183802	0.0200702	0.01637	CNN2/JAK1/JAK2/MSN/STAT4	5	Reactome
NAKAYA_PBMC_FLUMIST_AGE_18_50YO_7DY_UP	R-HSA-448424		Interleukin-17 signaling	13/863	54/10173	0.240741	2.83784	4.12258	0.00044873	0.0284623	0.0259791	ATF1/CREB1/CUL1/DUSP7/IKBKB/IL17RA/JUN/MAPK1/PPP2CB/RPS27A/RPS6KA1/RPS6KA3/VRK3	13	Reactome
NAKAYA_PLASMACYTOID_DENDRITIC_CELL_FLUMIST_AGE_18_50YO_7DY_UP	R-HSA-448424		Interleukin-17 signaling	14/725	54/10173	0.259259	3.63785	5.3837	1.71112e-05	0.00248302	0.00217742	ATF1/ATF2/CREB1/DUSP3/DUSP6/IKBKB/MAPK1/MAPKAPK3/MEF2C/NOD1/PPP2CB/PPP2R5D/RPS6KA2/RPS6KA3	14	Reactome
GSE17186_NAIVE_VS_CD21LOW_TRANSITIONAL_BCELL_DN	R-HSA-451927		Interleukin-2 family signaling	4/111	32/10173	0.125	11.4561	6.22194	0.000381451	0.0165304	0.0153343	IL21R/IL2RB/JAK1/STAT5B	4	Reactome
GSE20198_IL12_IL18_VS_IFNA_TREATED_ACT_CD4_TCELL_DN	R-HSA-451927		Interleukin-2 family signaling	4/108	32/10173	0.125	11.7743	6.32313	0.000343593	0.0278739	0.0227074	IL15RA/IL2RA/JAK1/STAT4	4	Reactome
GSE21670_STAT3_KO_VS_WT_CD4_TCELL_DN	R-HSA-451927		Interleukin-2 family signaling	4/134	32/10173	0.125	9.48974	5.55699	0.000777472	0.0248791	0.0227615	IL21R/IL2RA/IL5/JAK3	4	Reactome
GSE21670_UNTREATED_VS_IL6_TREATED_STAT3_KO_CD4_TCELL_DN	R-HSA-451927		Interleukin-2 family signaling	4/127	32/10173	0.125	10.0128	5.7412	0.000635449	0.0223902	0.0192799	IL21R/IL2RA/JAK3/STAT5A	4	Reactome
GSE25677_MPL_VS_R848_STIM_BCELL_DN	R-HSA-451927		Interleukin-2 family signaling	4/111	32/10173	0.125	11.4561	6.22194	0.000381451	0.0200702	0.01637	IL21R/JAK1/JAK2/STAT4	4	Reactome
GSE26488_CTRL_VS_PEPTIDE_INJECTION_OT2_THYMOCYTE_DN	R-HSA-451927		Interleukin-2 family signaling	4/111	32/10173	0.125	11.4561	6.22194	0.000381451	0.0470921	0.0422858	IL21R/JAK1/PTK2B/STAT4	4	Reactome
GSE20484_MCSG_VS_CXCL4_MONOCYTE_DERIVED_MACROPHAGE_DN	R-HSA-512988		Interleukin-3, Interleukin-5 and GM-CSF signaling	4/104	33/10173	0.121212	11.8566	6.34834	0.000335792	0.0347545	0.0317235	BLNK/JAK1/STAT5A/STAT5B	4	Reactome
GSE22886_NAIVE_CD8_TCELL_VS_DC_UP	R-HSA-512988		Interleukin-3, Interleukin-5 and GM-CSF signaling	4/120	33/10173	0.121212	10.2758	5.83087	0.000578406	0.0115681	0.0103184	IL2RB/STAT5B/UBA52/YES1	4	Reactome
GSE3982_MAST_CELL_VS_BASOPHIL_DN	R-HSA-512988		Interleukin-3, Interleukin-5 and GM-CSF signaling	4/115	33/10173	0.121212	10.7225	5.98155	0.000492363	0.0444768	0.0388132	CSF2/JAK1/STAT5B/UBB	4	Reactome
GSE27786_NKCELL_VS_MONO_MAC_UP	R-HSA-5668541		TNFR2 non-canonical NF-kB pathway	5/130	72/10173	0.0694444	5.43429	4.29588	0.00222638	0.0379159	0.0345142	PSMA4/RELB/TNFRSF18/TNFRSF25/UBA3	5	Reactome
GSE3565_DUSP1_VS_WT_SPLENOCYTES_POST_LPS_INJECTION_UP	R-HSA-6783589		Interleukin-6 family signaling	3/106	18/10173	0.166667	15.9953	6.53367	0.000800719	0.00959043	0.00829453	CBL/IL6ST/SOCS3	3	Reactome
GSE3920_UNTREATED_VS_IFNA_TREATED_FIBROBLAST_DN	R-HSA-6783589		Interleukin-6 family signaling	5/110	18/10173	0.277778	25.6894	10.9608	1.03335e-06	0.000451574	0.000442709	IL6/JAK2/LIF/OSM/TYK2	5	Reactome
GSE17974_2H_VS_72H_UNTREATED_IN_VITRO_CD4_TCELL_UP	R-HSA-6783783		Interleukin-10 signaling	5/106	43/10173	0.116279	11.1595	6.85027	7.8492e-05	0.0111982	0.0110164	CCL20/CXCL1/CXCL8/IL1B/IL6	5	Reactome
GSE21670_STAT3_KO_VS_WT_CD4_TCELL_DN	R-HSA-6783783		Interleukin-10 signaling	8/134	43/10173	0.186047	14.1243	9.96356	7.22922e-08	9.25341e-06	8.4658e-06	CCL2/CCL3/CSF1/CXCL1/CXCL8/IL1A/IL1B/IL6	8	Reactome
GSE1460_INTRATHYMIC_T_PROGENITOR_VS_CD4_THYMOCYTE_DN	R-HSA-6785807		Interleukin-4 and Interleukin-13 signaling	7/117	87/10173	0.0804598	6.99587	6.0581	6.07745e-05	0.00493286	0.00439282	FOXO1/IL4R/ITGB2/JAK1/LBP/S1PR1/TNFRSF1B	7	Reactome
GSE21670_STAT3_KO_VS_WT_CD4_TCELL_DN	R-HSA-6785807		Interleukin-4 and Interleukin-13 signaling	17/134	87/10173	0.195402	14.8345	14.9718	8.72934e-16	4.46942e-13	4.08901e-13	BATF/BCL6/CCL2/CXCL8/HIF1A/IL13/IL1A/IL1B/IL4R/IL6/IRF4/JAK3/JUNB/MCL1/MYC/SOCS1/SOCS3	17	Reactome
GSE21670_UNTREATED_VS_IL6_TREATED_STAT3_KO_CD4_TCELL_DN	R-HSA-6785807		Interleukin-4 and Interleukin-13 signaling	8/127	87/10173	0.091954	7.36573	6.70436	1.21008e-05	0.000805375	0.000693496	BCL6/HIF1A/IL1B/JAK3/JUNB/MYC/SOCS1/SOCS3	8	Reactome
GSE25677_MPL_VS_R848_STIM_BCELL_DN	R-HSA-6785807		Interleukin-4 and Interleukin-13 signaling	5/111	87/10173	0.0574713	5.26716	4.19819	0.00256628	0.0417937	0.0340884	BCL6/FOXO1/JAK1/JAK2/VIM	5	Reactome
GSE3982_DC_VS_CENT_MEMORY_CD4_TCELL_DN	R-HSA-6785807		Interleukin-4 and Interleukin-13 signaling	5/114	87/10173	0.0574713	5.12855	4.11696	0.00288142	0.0494207	0.0432902	FOXO1/IL13RA2/S1PR1/TWIST1/ZEB1	5	Reactome
GSE9650_EFFECTOR_VS_MEMORY_CD8_TCELL_DN	R-HSA-6785807		Interleukin-4 and Interleukin-13 signaling	5/119	87/10173	0.0574713	4.91307	3.98772	0.00346759	0.0388511	0.0331488	FOS/GATA3/IL4R/MYC/SOCS3	5	Reactome
GSE13485_CTRL_VS_DAY7_YF17D_VACCINE_PBMC_UP	R-HSA-6798695		Neutrophil degranulation	11/96	430/10173	0.0255814	2.71083	3.53808	0.00234336	0.0271336	0.0240827	ADGRG3/ARG1/BPI/CXCL1/CXCR2/EEF2/LAMTOR3/MMP9/OLR1/ORM1/VAT1	11	Reactome
GSE1460_CD4_THYMOCYTE_VS_NAIVE_CD4_TCELL_ADULT_BLOOD_DN	R-HSA-6798695		Neutrophil degranulation	14/117	430/10173	0.0325581	2.83089	4.1844	0.000403176	0.00681476	0.00629178	ADAM8/BST2/CD63/CKAP4/FTL/FUCA1/LTA4H/MVP/NIT2/NPC2/PDXK/SERPINA1/STK10/TMC6	14	Reactome
GSE21670_UNTREATED_VS_IL6_TREATED_STAT3_KO_CD4_TCELL_UP	R-HSA-6798695		Neutrophil degranulation	30/130	430/10173	0.0697674	5.45957	10.7504	1.18102e-14	6.33027e-12	6.10401e-12	ADA2/ADGRE5/ATP6AP2/CD36/CREG1/CTSS/CYBB/DIAPH1/FGL2/GM2A/HGSNAT/HVCN1/IRAG2/ITGB2/LAIR1/LGALS3/LYZ/MANBA/NCKAP1L/NFAM1/PRCP/PSAP/PTPRJ/PYGL/RAB37/RAP2B/TIMP2/TMBIM1/TMEM63A/TMT1A	30	Reactome
GSE32986_UNSTIM_VS_CURDLAN_HIGHDOSE_STIM_DC_DN	R-HSA-6798695		Neutrophil degranulation	13/100	430/10173	0.0302326	3.07556	4.38174	0.000285158	0.0264056	0.023353	ADA2/ARHGAP45/ARSA/CD44/CEACAM6/COMMD9/CTSA/EEF2/LAMP1/MAPK1/TMBIM1/TMC6/TMEM63A	13	Reactome
GSE339_CD4POS_VS_CD8POS_DC_UP	R-HSA-6798695		Neutrophil degranulation	14/126	430/10173	0.0325581	2.62868	3.86451	0.000855457	0.0361125	0.0340896	ARHGAP9/CTSA/CYFIP1/DIAPH1/FCER1G/FGR/GGH/HGSNAT/LTA4H/PTPRB/RAB24/RHOA/SLC2A3/TNFRSF1B	14	Reactome
GSE37301_HEMATOPOIETIC_STEM_CELL_VS_RAG2_KO_NK_CELL_DN	R-HSA-6798695		Neutrophil degranulation	14/121	430/10173	0.0325581	2.73731	4.03863	0.000569235	0.0464496	0.0414643	ADGRE5/AGPAT2/GGH/GLA/HGSNAT/HSP90AA1/HSP90AB1/HSPA1A/IQGAP1/OSTF1/PGRMC1/PNP/PYGB/SLC2A3	14	Reactome
GSE37532_WT_VS_PPARG_KO_VISCERAL_ADIPOSE_TISSUE_TCONV_UP	R-HSA-6798695		Neutrophil degranulation	17/124	430/10173	0.0395349	3.24345	5.28029	1.70715e-05	0.00904792	0.00891314	ACTR1B/ARHGAP9/CD300A/CLEC4D/CYB5R3/IRAG2/ITGAX/ITGB2/OSTF1/PECAM1/PFKL/PLAU/PTPRC/PYCARD/SIRPA/VAMP8/VPS35L	17	Reactome
NAKAYA_PBMC_FLUMIST_AGE_18_50YO_7DY_UP	R-HSA-6798695		Neutrophil degranulation	66/863	430/10173	0.153488	1.80931	5.22081	1.26788e-06	0.000844405	0.000770735	ACAA1/ACLY/AGL/ALDH3B1/AMPD3/ANXA2/AP1M1/APEH/ATP6V1D/C3AR1/CAB39/CD300A/CD33/CD53/CD58/CLEC12A/COMMD3/CPNE3/CRACR2A/CTSB/CTSC/CTSH/DIAPH1/DNAJC13/EEF1A1/FUCA2/GLB1/GLIPR1/HEXB/HGSNAT/HMOX2/IDH1/IQGAP1/IQGAP2/ITGAL/ITGB2/LAIR1/LAMTOR2/LGALS3/MANBA/MAPK1/MGST1/MLEC/MNDA/MOSPD2/NCSTN/NHLRC3/NIT2/PPIE/PRKCD/PSAP/PSMD14/RAB10/RAB27A/RAB3D/RAB7A/RNASE2/SCAMP1/STING1/TBC1D10C/TIMP2/TMEM63A/TSPAN14/VAMP…	66	Reactome
GSE13411_PLASMA_CELL_VS_MEMORY_BCELL_DN	R-HSA-877300		Interferon gamma signaling	6/109	81/10173	0.0740741	6.91335	5.56056	0.000222852	0.00263001	0.00219433	HLA-DPA1/HLA-DPB1/HLA-DQB1/HLA-DRB1/HLA-F/TRIM14	6	Reactome
GSE1460_INTRATHYMIC_T_PROGENITOR_VS_CD4_THYMOCYTE_DN	R-HSA-877300		Interferon gamma signaling	8/117	81/10173	0.0987654	8.58753	7.39499	3.84602e-06	0.000624337	0.000555986	GBP2/HLA-B/HLA-C/HLA-G/JAK1/OAS2/SMAD7/TRIM38	8	Reactome
GSE22886_NAIVE_BCELL_VS_BM_PLASMA_CELL_UP	R-HSA-877300		Interferon gamma signaling	5/121	81/10173	0.0617284	5.18978	4.1535	0.0027323	0.0365902	0.0312089	HLA-DPA1/HLA-DPB1/HLA-DRA/HLA-DRB1/IRF8	5	Reactome
GSE25677_MPL_VS_R848_STIM_BCELL_DN	R-HSA-877300		Interferon gamma signaling	5/111	81/10173	0.0617284	5.65732	4.4199	0.00187369	0.0376942	0.0307447	IRF2/IRF8/JAK1/JAK2/TRIM25	5	Reactome
GSE39556_CD8A_DC_VS_NK_CELL_DN	R-HSA-877300		Interferon gamma signaling	7/124	81/10173	0.0864198	7.0899	6.11247	5.55617e-05	0.0308923	0.0301203	IFNGR2/IRF4/OAS2/PTAFR/PTPN2/SMAD7/TRIM22	7	Reactome
GSE3982_CENT_MEMORY_CD4_TCELL_VS_TH2_UP	R-HSA-877300		Interferon gamma signaling	7/115	81/10173	0.0864198	7.64477	6.41992	3.42488e-05	0.0180149	0.0179896	CD44/HLA-B/HLA-DPB1/IRF7/IRF9/RAF1/TRIM22	7	Reactome
GSE3982_DC_VS_BCELL_DN	R-HSA-877300		Interferon gamma signaling	7/106	81/10173	0.0864198	8.29385	6.76265	2.01748e-05	0.0108137	0.0108137	CIITA/HLA-A/IRF7/IRF8/JAK1/OAS2/RAF1	7	Reactome
GSE3982_MAC_VS_BCELL_DN	R-HSA-877300		Interferon gamma signaling	5/110	81/10173	0.0617284	5.70875	4.44832	0.00180037	0.0294746	0.0267483	HLA-DPB1/IRF4/OAS2/RAF1/TRIM22	5	Reactome
GSE3982_MAC_VS_CENT_MEMORY_CD4_TCELL_DN	R-HSA-877300		Interferon gamma signaling	5/112	81/10173	0.0617284	5.60681	4.39183	0.00194917	0.0292375	0.0268011	HLA-A/HLA-B/IRF2/IRF4/PTPN2	5	Reactome
GSE3982_MAST_CELL_VS_BCELL_DN	R-HSA-877300		Interferon gamma signaling	7/122	81/10173	0.0864198	7.20613	6.17808	5.00758e-05	0.0293444	0.0277789	HLA-DRA/HLA-DRB1/IRF4/IRF8/JAK1/OAS2/TRIM25	7	Reactome
GSE3982_MEMORY_CD4_TCELL_VS_TH2_UP	R-HSA-877300		Interferon gamma signaling	7/110	81/10173	0.0864198	7.99226	6.60552	2.56804e-05	0.0152798	0.0145162	CD44/GBP1/HLA-DQB1/HLA-F/IRF9/JAK1/TRIM22	7	Reactome
GSE40273_GATA1_KO_VS_WT_TREG_DN	R-HSA-877300		Interferon gamma signaling	5/100	81/10173	0.0617284	6.27963	4.75315	0.00117807	0.0295601	0.0254534	CIITA/IFNGR2/IRF3/JAK1/PTPN1	5	Reactome
GSE25677_MPL_VS_R848_STIM_BCELL_DN	R-HSA-8854691		Interleukin-20 family signaling	3/111	20/10173	0.15	13.7473	5.9932	0.00125895	0.0307544	0.0250844	JAK1/JAK2/STAT4	3	Reactome
GSE13411_PLASMA_CELL_VS_MEMORY_BCELL_DN	R-HSA-909733		Interferon alpha/beta signaling	4/109	67/10173	0.0597015	5.57196	3.90734	0.00569557	0.0441407	0.0368285	HLA-F/IFITM1/IFITM2/IFITM3	4	Reactome
GSE1460_INTRATHYMIC_T_PROGENITOR_VS_CD4_THYMOCYTE_DN	R-HSA-909733		Interferon alpha/beta signaling	9/117	67/10173	0.134328	11.6797	9.45996	6.31289e-08	3.07438e-05	2.7378e-05	EGR1/GBP2/HLA-B/HLA-C/HLA-G/IFITM1/JAK1/OAS2/STAT1	9	Reactome
GSE21670_IL6_VS_TGFB_AND_IL6_TREATED_CD4_TCELL_UP	R-HSA-909733		Interferon alpha/beta signaling	5/118	67/10173	0.0746269	6.43372	4.83391	0.00104991	0.0230981	0.020722	IFITM1/IFITM2/IFITM3/IFNA5/RPS27A	5	Reactome
GSE25677_MPL_VS_R848_STIM_BCELL_DN	R-HSA-909733		Interferon alpha/beta signaling	5/111	67/10173	0.0746269	6.83945	5.03666	0.000796778	0.0247726	0.0202054	IRF2/IRF8/ISG15/JAK1/SAMHD1	5	Reactome
GSE26488_CTRL_VS_PEPTIDE_INJECTION_OT2_THYMOCYTE_DN	R-HSA-909733		Interferon alpha/beta signaling	5/111	67/10173	0.0746269	6.83945	5.03666	0.000796778	0.0470921	0.0422858	EGR1/IRF2/ISG15/JAK1/SAMHD1	5	Reactome
GSE36476_CTRL_VS_TSST_ACT_72H_MEMORY_CD4_TCELL_YOUNG_UP	R-HSA-909733		Interferon alpha/beta signaling	6/114	67/10173	0.0895522	7.99136	6.11206	9.9292e-05	0.0187993	0.0171758	HLA-F/HLA-G/IFIT1/IFITM1/IFITM3/MX2	6	Reactome
GSE5679_RARA_AGONIST_AM580_VS_AM580_AND_ROSIGLITAZONE_TREATED_DC_DN	R-HSA-909733		Interferon alpha/beta signaling	6/119	67/10173	0.0895522	7.65559	5.94623	0.000125918	0.0344385	0.0321422	BST2/IFIT1/IFITM2/IFITM3/IRF4/MX2	6	Reactome
GSE20727_H2O2_VS_ROS_INHIBITOR_TREATED_DC_DN	R-HSA-9607240		FLT3 Signaling	3/103	28/10173	0.107143	10.5822	5.13481	0.00274744	0.0379807	0.0352161	CDKN1B/FOXO3/SH2B3	3	Reactome
GSE22886_NAIVE_CD8_TCELL_VS_DC_UP	R-HSA-9607240		FLT3 Signaling	4/120	28/10173	0.142857	12.1107	6.43192	0.000302876	0.00622125	0.00554914	FLT3LG/GRAP2/STAT5B/UBA52	4	Reactome
GSE24142_DN2_VS_DN3_THYMOCYTE_DN	R-HSA-9607240		FLT3 Signaling	4/126	28/10173	0.142857	11.534	6.25053	0.000364882	0.0261803	0.0237173	CBL/CDKN1B/GRAP2/LCK	4	Reactome
GSE25677_MPL_VS_R848_STIM_BCELL_DN	R-HSA-9607240		FLT3 Signaling	3/111	28/10173	0.107143	9.8195	4.90817	0.00339573	0.0494187	0.0403077	AKT3/CSK/GRAP2	3	Reactome
GSE41867_DAY8_VS_DAY15_LCMV_CLONE13_EFFECTOR_CD8_TCELL_UP	R-HSA-9607240		FLT3 Signaling	4/101	28/10173	0.142857	14.389	7.10405	0.000156044	0.0451748	0.043644	CDKN1B/FLT3/GRAP2/PTPRJ	4	Reactome
GSE12366_PLASMA_CELL_VS_MEMORY_BCELL_DN	R-HSA-9674555		Signaling by CSF3 (G-CSF)	3/115	18/10173	0.166667	14.7435	6.24007	0.00101462	0.0221495	0.0187229	JAK1/RPS27A/UBE2D1	3	Reactome
GSE17186_NAIVE_VS_CD21LOW_TRANSITIONAL_BCELL_DN	R-HSA-9674555		Signaling by CSF3 (G-CSF)	3/111	18/10173	0.166667	15.2748	6.36631	0.000915566	0.0224314	0.0208083	JAK1/STAT5B/UBE2D3	3	Reactome
GSE20484_MCSG_VS_CXCL4_MONOCYTE_DERIVED_MACROPHAGE_DN	R-HSA-9674555		Signaling by CSF3 (G-CSF)	4/104	18/10173	0.222222	21.7372	8.94896	2.82508e-05	0.00584791	0.00533791	JAK1/SOCS1/STAT5A/STAT5B	4	Reactome
GSE21670_UNTREATED_VS_IL6_TREATED_STAT3_KO_CD4_TCELL_DN	R-HSA-9674555		Signaling by CSF3 (G-CSF)	3/127	18/10173	0.166667	13.3504	5.89638	0.00135188	0.036808	0.0316948	SOCS1/SOCS3/STAT5A	3	Reactome
GSE3982_MAST_CELL_VS_BASOPHIL_DN	R-HSA-9674555		Signaling by CSF3 (G-CSF)	4/115	18/10173	0.222222	19.658	8.47144	4.19618e-05	0.0113716	0.00992359	JAK1/STAT5B/UBB/UBE2D2	4	Reactome
GSE22886_NAIVE_CD8_TCELL_VS_DC_UP	R-HSA-9680350		Signaling by CSF1 (M-CSF) in myeloid cells	3/120	17/10173	0.176471	14.9603	6.29367	0.000964685	0.018799	0.0167681	GRAP2/UBA52/YES1	3	Reactome
GSE21670_STAT3_KO_VS_WT_CD4_TCELL_DN	R-HSA-982772		Growth hormone receptor signaling	5/134	18/10173	0.277778	21.0883	9.85485	2.74713e-06	0.00018366	0.000168028	CISH/PTPN1/SOCS1/SOCS2/SOCS3	5	Reactome
GSE21670_UNTREATED_VS_IL6_TREATED_STAT3_KO_CD4_TCELL_DN	R-HSA-982772		Growth hormone receptor signaling	4/127	18/10173	0.222222	17.8005	8.02098	6.19005e-05	0.00370784	0.00319276	CISH/SOCS1/SOCS3/STAT5A	4	Reactome
GSE21670_UNTREATED_VS_TGFB_TREATED_STAT3_KO_CD4_TCELL_DN	R-HSA-982772		Growth hormone receptor signaling	4/128	18/10173	0.222222	17.6615	7.98624	6.38266e-05	0.0214138	0.0201222	CISH/MAPK1/PTPN1/SOCS1	4	Reactome
GSE22886_NAIVE_BCELL_VS_MONOCYTE_UP	R-HSA-983705		Signaling by the B Cell Receptor (BCR)	7/97	74/10173	0.0945946	9.92073	7.55652	6.15403e-06	0.00109849	0.00104618	BLNK/CD19/CD22/CD79A/CD79B/ITPR3/RASGRP3	7	Reactome
GSE5503_MLN_DC_VS_PLN_DC_ACTIVATED_ALLOGENIC_TCELL_DN	R-HSA-983705		Signaling by the B Cell Receptor (BCR)	5/107	74/10173	0.0675676	6.42397	4.82793	0.0010614	0.0256121	0.020888	BLNK/CD79A/ITPR1/PRKCB/RASGRP3	5	Reactome

## Sheet: Table S2
Supplementary Table S2. ssGSEA feature for QImmuDef-VAE training
Feature name
GOLDRATH_EFF_VS_MEMORY_CD8_TCELL_DN
GSE10094_LCMV_VS_LISTERIA_IND_EFF_CD4_TCELL_UP
GSE10147_IL3_VS_IL3_AND_CPG_STIM_PDC_DN
GSE10147_IL3_VS_IL3_AND_HIVP17_STIM_PDC_UP
GSE10211_UV_INACT_SENDAI_VS_LIVE_SENDAI_VIRUS_TRACHEAL_EPITHELIAL_CELLS_UP
GSE10239_NAIVE_VS_DAY4.5_EFF_CD8_TCELL_UP
GSE10239_NAIVE_VS_KLRG1HIGH_EFF_CD8_TCELL_UP
GSE10239_NAIVE_VS_KLRG1INT_EFF_CD8_TCELL_UP
GSE10240_CTRL_VS_IL22_STIM_PRIMARY_BRONCHIAL_EPITHELIAL_CELLS_DN
GSE10325_CD4_TCELL_VS_LUPUS_CD4_TCELL_UP
GSE10325_LUPUS_CD4_TCELL_VS_LUPUS_BCELL_UP
GSE10422_WT_VS_BAFF_TRANSGENIC_LN_BCELL_UP
GSE11057_CD4_CENT_MEM_VS_PBMC_UP
GSE11057_EFF_MEM_VS_CENT_MEM_CD4_TCELL_DN
GSE11057_NAIVE_CD4_VS_PBMC_CD4_TCELL_UP
GSE11057_NAIVE_VS_CENT_MEMORY_CD4_TCELL_UP
GSE11057_NAIVE_VS_EFF_MEMORY_CD4_TCELL_UP
GSE11057_NAIVE_VS_MEMORY_CD4_TCELL_UP
GSE1112_OT1_VS_HY_CD8AB_THYMOCYTE_RTOC_CULTURE_DN
GSE11864_CSF1_VS_CSF1_IFNG_PAM3CYS_IN_MAC_UP
GSE11864_CSF1_VS_CSF1_PAM3CYS_IN_MAC_UP
GSE11864_UNTREATED_VS_CSF1_IN_MAC_DN
GSE11924_TFH_VS_TH17_CD4_TCELL_DN
GSE11924_TH2_VS_TH17_CD4_TCELL_DN
GSE11961_FOLLICULAR_BCELL_VS_GERMINAL_CENTER_BCELL_DAY7_UP
GSE11961_MARGINAL_ZONE_BCELL_VS_GERMINAL_CENTER_BCELL_DAY40_UP
GSE11961_MEMORY_BCELL_DAY7_VS_GERMINAL_CENTER_BCELL_DAY40_DN
GSE11961_MEMORY_BCELL_DAY7_VS_MEMORY_BCELL_DAY40_DN
GSE11961_PLASMA_CELL_DAY7_VS_MEMORY_BCELL_DAY40_UP
GSE11961_UNSTIM_VS_ANTI_IGM_AND_CD40_STIM_6H_FOLLICULAR_BCELL_DN
GSE12001_MIR223_KO_VS_WT_NEUTROPHIL_DN
GSE12003_MIR223_KO_VS_WT_BM_PROGENITOR_4D_CULTURE_UP
GSE12198_LOW_IL2_STIM_NK_CELL_VS_HIGH_IL2_STIM_NK_CELL_UP
GSE12198_NK_VS_NK_ACT_EXPANSION_SYSTEM_DERIVED_NK_CELL_UP
GSE12366_GC_BCELL_VS_PLASMA_CELL_UP
GSE12366_GC_VS_MEMORY_BCELL_DN
GSE12366_GC_VS_NAIVE_BCELL_DN
GSE12366_NAIVE_VS_MEMORY_BCELL_UP
GSE12366_PLASMA_CELL_VS_MEMORY_BCELL_DN
GSE12366_PLASMA_CELL_VS_NAIVE_BCELL_DN
GSE12484_HEALTHY_VS_PERIDONTITIS_NEUTROPHILS_DN
GSE12505_WT_VS_E2_2_HET_PDC_DN
GSE12845_IGD_NEG_BLOOD_VS_DARKZONE_GC_TONSIL_BCELL_DN
GSE12845_IGD_NEG_BLOOD_VS_NAIVE_TONSIL_BCELL_DN
GSE12845_NAIVE_VS_PRE_GC_TONSIL_BCELL_UP
GSE12845_PRE_GC_VS_DARKZONE_GC_TONSIL_BCELL_DN
GSE13306_RA_VS_UNTREATED_TREG_UP
GSE13306_TREG_VS_TCONV_LAMINA_PROPRIA_DN
GSE13411_IGM_MEMORY_BCELL_VS_PLASMA_CELL_UP
GSE13411_NAIVE_BCELL_VS_PLASMA_CELL_UP
GSE13411_PLASMA_CELL_VS_MEMORY_BCELL_DN
GSE13484_12H_UNSTIM_VS_YF17D_VACCINE_STIM_PBMC_UP
GSE13484_3H_UNSTIM_VS_YF17D_VACCINE_STIM_PBMC_UP
GSE13484_UNSTIM_VS_12H_YF17D_VACCINE_STIM_PBMC_UP
GSE13484_UNSTIM_VS_3H_YF17D_VACCINE_STIM_PBMC_UP
GSE13484_UNSTIM_VS_YF17D_VACCINE_STIM_PBMC_UP
GSE13485_CTRL_VS_DAY7_YF17D_VACCINE_PBMC_UP
GSE13485_DAY3_VS_DAY7_YF17D_VACCINE_PBMC_UP
GSE13493_CD4INTCD8POS_VS_CD8POS_THYMOCYTE_UP
GSE13493_DP_VS_CD8POS_THYMOCYTE_UP
GSE13522_CTRL_VS_T_CRUZI_G_STRAIN_INF_SKIN_UP
GSE13522_CTRL_VS_T_CRUZI_Y_STRAIN_INF_SKIN_IFNAR_KO_UP
GSE13522_WT_VS_IFNG_KO_SKING_T_CRUZI_Y_STRAIN_INF_DN
GSE13547_CTRL_VS_ANTI_IGM_STIM_BCELL_12H_DN
GSE13547_CTRL_VS_ANTI_IGM_STIM_ZFX_KO_BCELL_12H_DN
GSE13547_WT_VS_ZFX_KO_BCELL_ANTI_IGM_STIM_2H_DN
GSE13738_RESTING_VS_TCR_ACTIVATED_CD4_TCELL_UP
GSE14000_4H_VS_16H_LPS_DC_TRANSLATED_RNA_DN
GSE14000_UNSTIM_VS_16H_LPS_DC_TRANSLATED_RNA_UP
GSE14000_UNSTIM_VS_4H_LPS_DC_TRANSLATED_RNA_UP
GSE14000_UNSTIM_VS_4H_LPS_DC_UP
GSE14026_TH1_VS_TH17_DN
GSE14308_TH17_VS_INDUCED_TREG_UP
GSE14308_TH1_VS_INDUCED_TREG_UP
GSE14308_TH1_VS_NATURAL_TREG_DN
GSE14308_TH2_VS_INDUCED_TREG_DN
GSE14308_TH2_VS_INDUCED_TREG_UP
GSE14308_TH2_VS_TH1_UP
GSE1432_1H_VS_6H_IFNG_MICROGLIA_UP
GSE1432_CTRL_VS_IFNG_24H_MICROGLIA_UP
GSE1432_CTRL_VS_IFNG_6H_MICROGLIA_UP
GSE14350_TREG_VS_TEFF_IN_IL2RB_KO_UP
GSE14350_TREG_VS_TEFF_UP
GSE14415_ACT_TCONV_VS_ACT_NATURAL_TREG_UP
GSE14415_ACT_VS_CTRL_NATURAL_TREG_DN
GSE1448_ANTI_VALPHA2_VS_VBETA5_DP_THYMOCYTE_UP
GSE1460_CD4_THYMOCYTE_VS_NAIVE_CD4_TCELL_ADULT_BLOOD_DN
GSE1460_CORD_VS_ADULT_BLOOD_NAIVE_CD4_TCELL_DN
GSE1460_DP_THYMOCYTE_VS_NAIVE_CD4_TCELL_ADULT_BLOOD_DN
GSE1460_DP_THYMOCYTE_VS_THYMIC_STROMAL_CELL_UP
GSE1460_INTRATHYMIC_T_PROGENITOR_VS_CD4_THYMOCYTE_DN
GSE1460_INTRATHYMIC_T_PROGENITOR_VS_DP_THYMOCYTE_DN
GSE1460_INTRATHYMIC_T_PROGENITOR_VS_NAIVE_CD4_TCELL_ADULT_BLOOD_DN
GSE1460_INTRATHYMIC_T_PROGENITOR_VS_NAIVE_CD4_TCELL_CORD_BLOOD_DN
GSE1460_INTRATHYMIC_T_PROGENITOR_VS_THYMIC_STROMAL_CELL_UP
GSE1460_NAIVE_CD4_TCELL_ADULT_BLOOD_VS_THYMIC_STROMAL_CELL_UP
GSE14769_UNSTIM_VS_120MIN_LPS_BMDM_UP
GSE14908_RESTING_VS_HDM_STIM_CD4_TCELL_ATOPIC_PATIENT_DN
GSE15324_ELF4_KO_VS_WT_ACTIVATED_CD8_TCELL_UP
GSE15330_HSC_VS_GRANULOCYTE_MONOCYTE_PROGENITOR_UP
GSE15330_WT_VS_IKAROS_KO_GRANULOCYTE_MONOCYTE_PROGENITOR_UP
GSE15330_WT_VS_IKAROS_KO_LYMPHOID_MULTIPOTENT_PROGENITOR_DN
GSE15624_3H_VS_6H_HALOFUGINONE_TREATED_CD4_TCELL_DN
GSE15659_CD45RA_NEG_CD4_TCELL_VS_NONSUPPRESSIVE_TCELL_UP
GSE15659_CD45RA_NEG_CD4_TCELL_VS_RESTING_TREG_DN
GSE15659_RESTING_TREG_VS_NONSUPPRESSIVE_TCELL_UP
GSE15733_BM_VS_SPLEEN_MEMORY_CD4_TCELL_DN
GSE15735_CTRL_VS_HDAC_INHIBITOR_TREATED_CD4_TCELL_12H_DN
GSE15750_DAY6_VS_DAY10_EFF_CD8_TCELL_DN
GSE15750_WT_VS_TRAF6KO_DAY10_EFF_CD8_TCELL_UP
GSE16385_IFNG_TNF_VS_ROSIGLITAZONE_STIM_MACROPHAGE_UP
GSE16385_IFNG_TNF_VS_UNSTIM_MACROPHAGE_ROSIGLITAZONE_TREATED_DN
GSE16385_IL4_VS_ROSIGLITAZONE_STIM_MACROPHAGE_UP
GSE16385_ROSIGLITAZONE_IL4_VS_IFNG_TNF_STIM_MACROPHAGE_UP
GSE16385_ROSIGLITAZONE_IL4_VS_IL4_ALONE_STIM_MACROPHAGE_12H_DN
GSE16450_CTRL_VS_IFNA_6H_STIM_IMMATURE_NEURON_CELL_LINE_DN
GSE16450_IMMATURE_VS_MATURE_NEURON_CELL_LINE_12H_IFNA_STIM_UP
GSE16450_IMMATURE_VS_MATURE_NEURON_CELL_LINE_UP
GSE16451_CTRL_VS_WEST_EQUINE_ENC_VIRUS_IMMATURE_NEURON_CELL_LINE_UP
GSE16697_CD4_TCELL_VS_TFH_CD4_TCELL_DN
GSE16755_CTRL_VS_IFNA_TREATED_MAC_UP
GSE17186_BLOOD_VS_CORD_BLOOD_CD21HIGH_TRANSITIONAL_BCELL_DN
GSE17186_BLOOD_VS_CORD_BLOOD_CD21LOW_TRANSITIONAL_BCELL_UP
GSE17186_CD21LOW_VS_CD21HIGH_TRANSITIONAL_BCELL_CORD_BLOOD_DN
GSE17186_MEMORY_VS_CD21LOW_TRANSITIONAL_BCELL_DN
GSE17186_MEMORY_VS_NAIVE_BCELL_UP
GSE17186_NAIVE_VS_CD21HIGH_TRANSITIONAL_BCELL_CORD_BLOOD_DN
GSE17186_NAIVE_VS_CD21LOW_TRANSITIONAL_BCELL_CORD_BLOOD_UP
GSE17186_NAIVE_VS_CD21LOW_TRANSITIONAL_BCELL_DN
GSE17301_IFNA2_VS_IFNA2_AND_ACD3_ACD28_STIM_CD8_TCELL_UP
GSE17301_IFNA2_VS_IFNA5_STIM_ACD3_ACD28_ACT_CD8_TCELL_UP
GSE1740_MCSF_VS_MCSF_AND_IFNG_DAY2_DERIVED_MACROPHAGE_WITH_IFNA_STIM_UP
GSE17580_TREG_VS_TEFF_S_MANSONI_INF_DN
GSE17580_UNINFECTED_VS_S_MANSONI_INF_TREG_UP
GSE17721_CPG_VS_GARDIQUIMOD_1H_BMDC_DN
GSE17721_CTRL_VS_CPG_0.5H_BMDC_UP
GSE17721_CTRL_VS_CPG_2H_BMDC_UP
GSE17721_CTRL_VS_GARDIQUIMOD_8H_BMDC_DN
GSE17721_CTRL_VS_LPS_24H_BMDC_DN
GSE17721_CTRL_VS_PAM3CSK4_0.5H_BMDC_UP
GSE17721_CTRL_VS_POLYIC_2H_BMDC_UP
GSE17721_LPS_VS_CPG_1H_BMDC_UP
GSE17721_LPS_VS_GARDIQUIMOD_1H_BMDC_DN
GSE17721_LPS_VS_GARDIQUIMOD_4H_BMDC_DN
GSE17721_LPS_VS_PAM3CSK4_8H_BMDC_DN
GSE17721_LPS_VS_POLYIC_12H_BMDC_UP
GSE17721_LPS_VS_POLYIC_2H_BMDC_DN
GSE17721_PAM3CSK4_VS_CPG_4H_BMDC_UP
GSE17721_PAM3CSK4_VS_GADIQUIMOD_6H_BMDC_UP
GSE17721_POLYIC_VS_GARDIQUIMOD_24H_BMDC_DN
GSE17721_POLYIC_VS_PAM3CSK4_2H_BMDC_UP
GSE17721_POLYIC_VS_PAM3CSK4_4H_BMDC_DN
GSE1791_CTRL_VS_NEUROMEDINU_IN_T_CELL_LINE_12H_UP
GSE17974_0.5H_VS_72H_IL4_AND_ANTI_IL12_ACT_CD4_TCELL_UP
GSE17974_0.5H_VS_72H_UNTREATED_IN_VITRO_CD4_TCELL_UP
GSE17974_0H_VS_12H_IN_VITRO_ACT_CD4_TCELL_UP
GSE17974_0H_VS_48H_IN_VITRO_ACT_CD4_TCELL_UP
GSE17974_0H_VS_6H_IN_VITRO_ACT_CD4_TCELL_UP
GSE17974_0H_VS_72H_IN_VITRO_ACT_CD4_TCELL_UP
GSE17974_1.5H_VS_72H_IL4_AND_ANTI_IL12_ACT_CD4_TCELL_UP
GSE17974_1H_VS_72H_UNTREATED_IN_VITRO_CD4_TCELL_UP
GSE17974_2.5H_VS_72H_IL4_AND_ANTI_IL12_ACT_CD4_TCELL_UP
GSE17974_2H_VS_72H_UNTREATED_IN_VITRO_CD4_TCELL_UP
GSE17974_CTRL_VS_ACT_IL4_AND_ANTI_IL12_24H_CD4_TCELL_UP
GSE17974_CTRL_VS_ACT_IL4_AND_ANTI_IL12_2H_CD4_TCELL_UP
GSE17974_CTRL_VS_ACT_IL4_AND_ANTI_IL12_72H_CD4_TCELL_UP
GSE17974_IL4_AND_ANTI_IL12_VS_UNTREATED_2H_ACT_CD4_TCELL_UP
GSE18281_PERIMEDULLARY_CORTICAL_REGION_VS_WHOLE_MEDULLA_THYMUS_UP
GSE18791_CTRL_VS_NEWCASTLE_VIRUS_DC_14H_UP
GSE18791_CTRL_VS_NEWCASTLE_VIRUS_DC_16H_UP
GSE18791_CTRL_VS_NEWCASTLE_VIRUS_DC_18H_UP
GSE18791_CTRL_VS_NEWCASTLE_VIRUS_DC_4H_UP
GSE18791_CTRL_VS_NEWCASTLE_VIRUS_DC_8H_UP
GSE18791_UNSTIM_VS_NEWCATSLE_VIRUS_DC_10H_UP
GSE18791_UNSTIM_VS_NEWCATSLE_VIRUS_DC_18H_UP
GSE18791_UNSTIM_VS_NEWCATSLE_VIRUS_DC_6H_UP
GSE18893_CTRL_VS_TNF_TREATED_TREG_2H_UP
GSE1925_3H_VS_24H_IFNG_STIM_IFNG_PRIMED_MACROPHAGE_UP
GSE1925_CTRL_VS_3H_IFNG_STIM_IFNG_PRIMED_MACROPHAGE_DN
GSE1925_CTRL_VS_IFNG_PRIMED_MACROPHAGE_3H_IFNG_STIM_UP
GSE19401_PAM2CSK4_VS_RETINOIC_ACID_STIM_FOLLICULAR_DC_DN
GSE19401_PLN_VS_PEYERS_PATCH_FOLLICULAR_DC_UP
GSE19772_CTRL_VS_HCMV_INF_MONOCYTES_DN
GSE19888_ADENOSINE_A3R_ACT_VS_TCELL_MEMBRANES_ACT_IN_MAST_CELL_DN
GSE19888_ADENOSINE_A3R_INH_PRETREAT_AND_ACT_BY_A3R_VS_A3R_INH_AND_TCELL_MEMBRANES_ACT_MAST_CELL_DN
GSE19888_CTRL_VS_A3R_ACTIVATION_MAST_CELL_UP
GSE19888_CTRL_VS_T_CELL_MEMBRANES_ACT_MAST_CELL_UP
GSE20152_SPHK1_KO_VS_HTNFA_OVEREXPRESS_ANKLE_DN
GSE20152_SPHK1_KO_VS_WT_HTNFA_OVERXPRESS_ANKLE_DN
GSE20198_IL12_IL18_VS_IFNA_TREATED_ACT_CD4_TCELL_DN
GSE20198_IL12_VS_IFNA_TREATED_ACT_CD4_TCELL_UP
GSE20198_IL12_VS_IL12_IL18_TREATED_ACT_CD4_TCELL_DN
GSE20198_UNTREATED_VS_IL12_TREATED_ACT_CD4_TCELL_DN
GSE20366_CD103_KLRG1_DP_VS_DN_TREG_UP
GSE20366_EX_VIVO_VS_DEC205_CONVERSION_DN
GSE20366_EX_VIVO_VS_HOMEOSTATIC_CONVERSION_NAIVE_CD4_TCELL_UP
GSE20366_TREG_VS_TCONV_DN
GSE20484_MCSG_VS_CXCL4_MONOCYTE_DERIVED_MACROPHAGE_DN
GSE20727_CTRL_VS_H2O2_TREATED_DC_DN
GSE20727_CTRL_VS_H2O2_TREATED_DC_UP
GSE20727_H2O2_VS_ROS_INHIBITOR_TREATED_DC_DN
GSE20727_H2O2_VS_ROS_INHIBITOR_TREATED_DC_UP
GSE21033_1H_VS_12H_POLYIC_STIM_DC_UP
GSE21033_1H_VS_24H_POLYIC_STIM_DC_UP
GSE21033_CTRL_VS_POLYIC_STIM_DC_12H_DN
GSE21033_CTRL_VS_POLYIC_STIM_DC_12H_UP
GSE21033_CTRL_VS_POLYIC_STIM_DC_24H_UP
GSE21033_CTRL_VS_POLYIC_STIM_DC_3H_DN
GSE21033_CTRL_VS_POLYIC_STIM_DC_3H_UP
GSE21063_3H_VS_16H_ANTI_IGM_STIM_BCELL_DN
GSE21063_CTRL_VS_ANTI_IGM_STIM_BCELL_3H_UP
GSE21063_CTRL_VS_ANTI_IGM_STIM_BCELL_NFATC1_KO_16H_DN
GSE21063_CTRL_VS_ANTI_IGM_STIM_BCELL_NFATC1_KO_8H_UP
GSE21063_WT_VS_NFATC1_KO_8H_ANTI_IGM_STIM_BCELL_DN
GSE2128_C57BL6_VS_NOD_CD4CD8_DP_THYMOCYTE_DN
GSE21360_PRIMARY_VS_QUATERNARY_MEMORY_CD8_TCELL_DN
GSE21546_WT_VS_SAP1A_KO_DP_THYMOCYTES_DN
GSE21670_IL6_VS_TGFB_AND_IL6_TREATED_CD4_TCELL_UP
GSE21670_STAT3_KO_VS_WT_CD4_TCELL_DN
GSE21670_TGFB_VS_IL6_TREATED_STAT3_KO_CD4_TCELL_UP
GSE21670_TGFB_VS_TGFB_AND_IL6_TREATED_CD4_TCELL_DN
GSE21670_TGFB_VS_TGFB_AND_IL6_TREATED_STAT3_KO_CD4_TCELL_UP
GSE21670_UNTREATED_VS_IL6_TREATED_CD4_TCELL_DN
GSE21670_UNTREATED_VS_IL6_TREATED_STAT3_KO_CD4_TCELL_DN
GSE21670_UNTREATED_VS_IL6_TREATED_STAT3_KO_CD4_TCELL_UP
GSE21670_UNTREATED_VS_TGFB_TREATED_STAT3_KO_CD4_TCELL_DN
GSE21927_C26GM_VS_4T1_TUMOR_MONOCYTE_BALBC_DN
GSE21927_GMCSF_IL6_VS_GMCSF_GCSF_TREATED_BONE_MARROW_UP
GSE21927_SPLEEN_C57BL6_VS_EL4_TUMOR_BALBC_MONOCYTES_UP
GSE21927_SPLEEN_VS_TUMOR_MONOCYTE_BALBC_DN
GSE21927_SPLENIC_VS_TUMOR_MONOCYTES_FROM_C26GM_TUMOROUS_MICE_BALBC_DN
GSE2197_CPG_DNA_VS_UNTREATED_IN_DC_DN
GSE2197_IMMUNOSUPPRESSIVE_DNA_VS_UNTREATEDIN_DC_DN
GSE22103_UNSTIM_VS_GMCSF_AND_IFNG_STIM_NEUTROPHIL_UP
GSE22103_UNSTIM_VS_LPS_STIM_NEUTROPHIL_UP
GSE22432_MULTIPOTENT_PROGENITOR_VS_PDC_DN
GSE22589_HEALTHY_VS_HIV_AND_SIV_INFECTED_DC_UP
GSE22601_DOUBLE_NEGATIVE_VS_CD4_SINGLE_POSITIVE_THYMOCYTE_UP
GSE22601_DOUBLE_NEGATIVE_VS_IMMATURE_CD4_SP_THYMOCYTE_UP
GSE22601_IMMATURE_CD4_SINGLE_POSITIVE_VS_CD8_SINGLE_POSITIVE_THYMOCYTE_UP
GSE22886_IGG_IGA_MEMORY_BCELL_VS_BLOOD_PLASMA_CELL_UP
GSE22886_IGG_IGA_MEMORY_BCELL_VS_BM_PLASMA_CELL_UP
GSE22886_IGM_MEMORY_BCELL_VS_BLOOD_PLASMA_CELL_UP
GSE22886_IGM_MEMORY_BCELL_VS_BM_PLASMA_CELL_UP
GSE22886_NAIVE_BCELL_VS_BLOOD_PLASMA_CELL_UP
GSE22886_NAIVE_BCELL_VS_BM_PLASMA_CELL_UP
GSE22886_NAIVE_BCELL_VS_DC_UP
GSE22886_NAIVE_BCELL_VS_MONOCYTE_UP
GSE22886_NAIVE_CD4_TCELL_VS_12H_ACT_TH1_UP
GSE22886_NAIVE_CD4_TCELL_VS_48H_ACT_TH1_UP
GSE22886_NAIVE_CD4_TCELL_VS_DC_UP
GSE22886_NAIVE_CD8_TCELL_VS_DC_UP
GSE22886_NAIVE_CD8_TCELL_VS_MEMORY_TCELL_DN
GSE22886_NAIVE_VS_IGG_IGA_MEMORY_BCELL_UP
GSE22886_NAIVE_VS_IGM_MEMORY_BCELL_UP
GSE22886_NAIVE_VS_MEMORY_TCELL_DN
GSE22886_UNSTIM_VS_IL15_STIM_NKCELL_UP
GSE22886_UNSTIM_VS_STIM_MEMORY_TCELL_UP
GSE22935_UNSTIM_VS_12H_MBOVIS_BCG_STIM_MACROPHAGE_UP
GSE22935_UNSTIM_VS_48H_MBOVIS_BCG_STIM_MACROPHAGE_DN
GSE23308_WT_VS_MINERALCORTICOID_REC_KO_MACROPHAGE_UP
GSE23321_CD8_STEM_CELL_MEMORY_VS_CENTRAL_MEMORY_CD8_TCELL_DN
GSE23321_CD8_STEM_CELL_MEMORY_VS_EFFECTOR_MEMORY_CD8_TCELL_UP
GSE23321_CD8_STEM_CELL_MEMORY_VS_NAIVE_CD8_TCELL_DN
GSE23321_CENTRAL_VS_EFFECTOR_MEMORY_CD8_TCELL_DN
GSE23398_WT_VS_IL2_KO_CD4_TCELL_SCURFY_MOUSE_DN
GSE23502_WT_VS_HDC_KO_MYELOID_DERIVED_SUPPRESSOR_CELL_BM_UP
GSE23505_IL6_IL1_VS_IL6_IL1_IL23_TREATED_CD4_TCELL_DN
GSE23505_IL6_IL1_VS_IL6_IL1_TGFB_TREATED_CD4_TCELL_UP
GSE23505_UNTREATED_VS_4DAY_IL6_IL1_TGFB_TREATED_CD4_TCELL_DN
GSE23568_ID3_TRANSDUCED_VS_ID3_KO_CD8_TCELL_DN
GSE23925_LIGHT_ZONE_VS_NAIVE_BCELL_DN
GSE2405_0H_VS_6H_A_PHAGOCYTOPHILUM_STIM_NEUTROPHIL_UP
GSE2405_0H_VS_9H_A_PHAGOCYTOPHILUM_STIM_NEUTROPHIL_UP
GSE2405_HEAT_KILLED_LYSATE_VS_LIVE_A_PHAGOCYTOPHILUM_STIM_NEUTROPHIL_9H_DN
GSE24142_DN2_VS_DN3_THYMOCYTE_ADULT_DN
GSE24142_DN2_VS_DN3_THYMOCYTE_DN
GSE24210_CTRL_VS_IL35_TREATED_TCONV_CD4_TCELL_UP
GSE24210_RESTING_TREG_VS_TCONV_UP
GSE24492_LYVE_NEG_VS_POS_MACROPHAGE_UP
GSE24574_BCL6_HIGH_TFH_VS_TFH_CD4_TCELL_DN
GSE24574_BCL6_HIGH_VS_LOW_TFH_CD4_TCELL_UP
GSE24634_IL4_VS_CTRL_TREATED_NAIVE_CD4_TCELL_DAY10_UP
GSE24634_NAIVE_CD4_TCELL_VS_DAY3_IL4_CONV_TREG_UP
GSE24671_CTRL_VS_BAKIMULC_INFECTED_MOUSE_SPLENOCYTES_UP
GSE24814_STAT5_KO_VS_WT_PRE_BCELL_DN
GSE25087_FETAL_VS_ADULT_TCONV_DN
GSE25087_TREG_VS_TCONV_ADULT_DN
GSE25087_TREG_VS_TCONV_FETUS_DN
GSE25088_CTRL_VS_IL4_AND_ROSIGLITAZONE_STIM_STAT6_KO_MACROPHAGE_UP
GSE25088_ROSIGLITAZONE_VS_IL4_AND_ROSIGLITAZONE_STIM_MACROPHAGE_DAY10_UP
GSE25088_WT_VS_STAT6_KO_MACROPHAGE_ROSIGLITAZONE_STIM_UP
GSE25123_CTRL_VS_IL4_AND_ROSIGLITAZONE_STIM_PPARG_KO_MACROPHAGE_DN
GSE25123_CTRL_VS_IL4_STIM_MACROPHAGE_DN
GSE25123_IL4_VS_IL4_AND_ROSIGLITAZONE_STIM_MACROPHAGE_DAY10_DN
GSE25123_WT_VS_PPARG_KO_MACROPHAGE_IL4_AND_ROSIGLITAZONE_STIM_DN
GSE25123_WT_VS_PPARG_KO_MACROPHAGE_IL4_STIM_UP
GSE25677_MPL_VS_R848_STIM_BCELL_DN
GSE25677_R848_VS_MPL_AND_R848_STIM_BCELL_DN
GSE25846_IL10_POS_VS_NEG_CD8_TCELL_DAY7_POST_CORONAVIRUS_BRAIN_DN
GSE25890_CTRL_VS_IL33_IL7_TREATED_NUOCYTES_DN
GSE26030_TH1_VS_TH17_RESTIMULATED_DAY5_POST_POLARIZATION_DN
GSE26030_UNSTIM_VS_RESTIM_TH17_DAY15_POST_POLARIZATION_DN
GSE26030_UNSTIM_VS_RESTIM_TH1_DAY5_POST_POLARIZATION_UP
GSE26156_DOUBLE_POSITIVE_VS_CD4_SINGLE_POSITIVE_THYMOCYTE_UP
GSE26290_CTRL_VS_AKT_INHIBITOR_TREATED_ANTI_CD3_AND_IL2_STIM_CD8_TCELL_DN
GSE26343_WT_VS_NFAT5_KO_MACROPHAGE_UP
GSE26351_WNT_VS_BMP_PATHWAY_STIM_HEMATOPOIETIC_PROGENITORS_DN
GSE26488_CTRL_VS_PEPTIDE_INJECTION_OT2_THYMOCYTE_DN
GSE26559_TCF1_KO_VS_WT_LIN_NEG_CELL_UP
GSE26669_CD4_VS_CD8_TCELL_IN_MLR_COSTIM_BLOCK_UP
GSE26669_CD4_VS_CD8_TCELL_IN_MLR_DN
GSE26669_CD4_VS_CD8_TCELL_IN_MLR_UP
GSE26669_CTRL_VS_COSTIM_BLOCK_MLR_CD4_TCELL_DN
GSE26669_CTRL_VS_COSTIM_BLOCK_MLR_CD8_TCELL_DN
GSE26928_NAIVE_VS_CENT_MEMORY_CD4_TCELL_UP
GSE26928_NAIVE_VS_CXCR5_POS_CD4_TCELL_UP
GSE2706_UNSTIM_VS_2H_LPS_AND_R848_DC_UP
GSE2706_UNSTIM_VS_2H_LPS_DC_UP
GSE2706_UNSTIM_VS_8H_LPS_AND_R848_DC_UP
GSE2706_UNSTIM_VS_8H_LPS_DC_UP
GSE27291_0H_VS_7D_STIM_GAMMADELTA_TCELL_DN
GSE27670_BLIMP1_VS_LMP1_TRANSDUCED_GC_BCELL_DN
GSE2770_IL12_AND_TGFB_ACT_VS_ACT_CD4_TCELL_6H_UP
GSE2770_IL12_VS_IL4_TREATED_ACT_CD4_TCELL_2H_UP
GSE2770_IL12_VS_IL4_TREATED_ACT_CD4_TCELL_48H_DN
GSE2770_IL12_VS_TGFB_AND_IL12_TREATED_ACT_CD4_TCELL_2H_UP
GSE2770_TGFB_AND_IL4_ACT_VS_ACT_CD4_TCELL_6H_DN
GSE2770_TGFB_AND_IL4_ACT_VS_ACT_CD4_TCELL_6H_UP
GSE2770_TGFB_AND_IL4_VS_IL12_TREATED_ACT_CD4_TCELL_2H_UP
GSE2770_TGFB_AND_IL4_VS_IL4_TREATED_ACT_CD4_TCELL_6H_UP
GSE2770_TGFB_AND_IL4_VS_TGFB_AND_IL12_TREATED_ACT_CD4_TCELL_2H_DN
GSE2770_UNTREATED_VS_ACT_CD4_TCELL_6H_DN
GSE2770_UNTREATED_VS_TGFB_AND_IL12_TREATED_ACT_CD4_TCELL_48H_DN
GSE2770_UNTREATED_VS_TGFB_AND_IL12_TREATED_ACT_CD4_TCELL_6H_UP
GSE27786_BCELL_VS_MONO_MAC_UP
GSE27786_BCELL_VS_NEUTROPHIL_UP
GSE27786_BCELL_VS_NKCELL_UP
GSE27786_BCELL_VS_NKTCELL_UP
GSE27786_CD4_TCELL_VS_ERYTHTROBLAST_UP
GSE27786_CD4_TCELL_VS_MONO_MAC_UP
GSE27786_CD4_TCELL_VS_NEUTROPHIL_UP
GSE27786_CD4_TCELL_VS_NKCELL_UP
GSE27786_CD8_TCELL_VS_ERYTHROBLAST_UP
GSE27786_CD8_TCELL_VS_MONO_MAC_UP
GSE27786_CD8_TCELL_VS_NKCELL_UP
GSE27786_ERYTHROBLAST_VS_MONO_MAC_DN
GSE27786_LIN_NEG_VS_ERYTHROBLAST_UP
GSE27786_LIN_NEG_VS_NEUTROPHIL_UP
GSE27786_LSK_VS_BCELL_UP
GSE27786_LSK_VS_CD4_TCELL_DN
GSE27786_LSK_VS_CD8_TCELL_DN
GSE27786_LSK_VS_ERYTHROBLAST_UP
GSE27786_LSK_VS_MONO_MAC_UP
GSE27786_LSK_VS_NEUTROPHIL_UP
GSE27786_LSK_VS_NKTCELL_DN
GSE27786_NKCELL_VS_ERYTHROBLAST_DN
GSE27786_NKCELL_VS_MONO_MAC_UP
GSE27786_NKCELL_VS_NEUTROPHIL_UP
GSE27786_NKCELL_VS_NKTCELL_DN
GSE27786_NKTCELL_VS_MONO_MAC_UP
GSE27786_NKTCELL_VS_NEUTROPHIL_UP
GSE27896_HDAC6_KO_VS_WT_TREG_UP
GSE28408_LY6G_POS_VS_NEG_DC_UP
GSE28726_ACT_CD4_TCELL_VS_ACT_VA24NEG_NKTCELL_DN
GSE28737_FOLLICULAR_VS_MARGINAL_ZONE_BCELL_BCL6_HET_UP
GSE29164_CD8_TCELL_VS_CD8_TCELL_AND_IL12_TREATED_MELANOMA_DAY3_DN
GSE29164_DAY3_VS_DAY7_UNTREATED_MELANOMA_UP
GSE2935_UV_INACTIVATED_VS_LIVE_SENDAI_VIRUS_INF_MACROPHAGE_UP
GSE29617_CTRL_VS_DAY3_TIV_FLU_VACCINE_PBMC_2008_UP
GSE29618_LAIV_VS_TIV_FLU_VACCINE_DAY7_MONOCYTE_UP
GSE29618_PRE_VS_DAY7_FLU_VACCINE_MDC_UP
GSE29618_PRE_VS_DAY7_FLU_VACCINE_PDC_DN
GSE29618_PRE_VS_DAY7_POST_LAIV_FLU_VACCINE_MDC_DN
GSE29618_PRE_VS_DAY7_POST_LAIV_FLU_VACCINE_MONOCYTE_DN
GSE29949_CD8_POS_DC_SPLEEN_VS_DC_BRAIN_UP
GSE29949_DC_BRAIN_VS_MONOCYTE_BONE_MARROW_UP
GSE29949_MICROGLIA_BRAIN_VS_CD8_POS_DC_SPLEEN_UP
GSE30153_LUPUS_VS_HEALTHY_DONOR_BCELL_UP
GSE3039_NKT_CELL_VS_ALPHABETA_CD8_TCELL_DN
GSE30962_ACUTE_VS_CHRONIC_LCMV_PRIMARY_INF_CD8_TCELL_UP
GSE30962_ACUTE_VS_CHRONIC_LCMV_SECONDARY_INF_CD8_TCELL_UP
GSE31082_CD4_VS_CD8_SP_THYMOCYTE_UP
GSE31082_DN_VS_CD4_SP_THYMOCYTE_DN
GSE31082_DP_VS_CD4_SP_THYMOCYTE_UP
GSE31082_DP_VS_CD8_SP_THYMOCYTE_UP
GSE32034_UNTREATED_VS_ROSIGLIZATONE_TREATED_LY6C_LOW_MONOCYTE_DN
GSE3203_INFLUENZA_INF_VS_IFNB_TREATED_LN_BCELL_DN
GSE32255_UNSTIM_VS_4H_LPS_STIM_DC_DN
GSE32255_WT_UNSTIM_VS_JMJD2D_KNOCKDOWN_4H_LPS_STIM_DC_UP
GSE32423_CTRL_VS_IL4_MEMORY_CD8_TCELL_UP
GSE32423_IL7_VS_IL4_MEMORY_CD8_TCELL_UP
GSE32901_TH17_EMRICHED_VS_TH17_NEG_CD4_TCELL_DN
GSE32986_CURDLAN_LOWDOSE_VS_CURDLAN_HIGHDOSE_STIM_DC_UP
GSE32986_GMCSF_VS_GMCSF_AND_CURDLAN_LOWDOSE_STIM_DC_DN
GSE32986_UNSTIM_VS_CURDLAN_HIGHDOSE_STIM_DC_DN
GSE32986_UNSTIM_VS_GMCSF_AND_CURDLAN_HIGHDOSE_STIM_DC_DN
GSE32986_UNSTIM_VS_GMCSF_AND_CURDLAN_LOWDOSE_STIM_DC_DN
GSE32986_UNSTIM_VS_GMCSF_STIM_DC_UP
GSE33162_UNTREATED_VS_4H_LPS_STIM_HDAC3_HET_MACROPHAGE_DN
GSE33424_CD161_INT_VS_NEG_CD8_TCELL_DN
GSE33513_TCF7_KO_VS_HET_EARLY_THYMIC_PROGENITOR_DN
GSE339_CD4POS_VS_CD8POS_DC_IN_CULTURE_UP
GSE339_CD4POS_VS_CD8POS_DC_UP
GSE339_CD8POS_VS_CD4CD8DN_DC_DN
GSE339_CD8POS_VS_CD4CD8DN_DC_IN_CULTURE_DN
GSE34156_NOD2_LIGAND_VS_NOD2_AND_TLR1_TLR2_LIGAND_6H_TREATED_MONOCYTE_UP
GSE34392_ST2_KO_VS_WT_DAY8_LCMV_EFFECTOR_CD8_TCELL_UP
GSE35435_RESTING_VS_IL4_TREATED_MACROPHAGE_DN
GSE35435_RESTING_VS_IL4_TREATED_MACROPHAGE_UP
GSE3565_CTRL_VS_LPS_INJECTED_DUSP1_KO_SPLENOCYTES_DN
GSE3565_CTRL_VS_LPS_INJECTED_SPLENOCYTES_DN
GSE3565_DUSP1_VS_WT_SPLENOCYTES_DN
GSE3565_DUSP1_VS_WT_SPLENOCYTES_POST_LPS_INJECTION_UP
GSE35825_IFNA_VS_IFNG_STIM_MACROPHAGE_DN
GSE35825_UNTREATED_VS_IFNA_STIM_MACROPHAGE_UP
GSE35825_UNTREATED_VS_IFNG_STIM_MACROPHAGE_DN
GSE36009_UNSTIM_VS_LPS_STIM_DC_DN
GSE36078_UNTREATED_VS_AD5_T425A_HEXON_INF_MOUSE_LUNG_DC_UP
GSE360_L_DONOVANI_VS_L_MAJOR_MAC_UP
GSE36392_MAC_VS_NEUTROPHIL_IL25_TREATED_LUNG_UP
GSE36476_CTRL_VS_TSST_ACT_16H_MEMORY_CD4_TCELL_YOUNG_UP
GSE36476_CTRL_VS_TSST_ACT_40H_MEMORY_CD4_TCELL_YOUNG_UP
GSE36476_CTRL_VS_TSST_ACT_72H_MEMORY_CD4_TCELL_YOUNG_UP
GSE36476_YOUNG_VS_OLD_DONOR_MEMORY_CD4_TCELL_16H_TSST_ACT_DN
GSE36888_UNTREATED_VS_IL2_TREATED_STAT5_AB_KNOCKIN_TCELL_17H_DN
GSE3691_CONVENTIONAL_VS_PLASMACYTOID_DC_SPLEEN_UP
GSE3691_IFN_PRODUCING_KILLER_DC_VS_PLASMACYTOID_DC_SPLEEN_UP
GSE369_IFNG_KO_VS_WT_LIVER_UP
GSE3720_VD1_VS_VD2_GAMMADELTA_TCELL_WITH_LPS_STIM_UP
GSE3720_VD1_VS_VD2_GAMMADELTA_TCELL_WITH_PMA_STIM_UP
GSE37301_CD4_TCELL_VS_GRANULOCYTE_MONOCYTE_PROGENITOR_DN
GSE37301_CD4_TCELL_VS_GRANULOCYTE_MONOCYTE_PROGENITOR_UP
GSE37301_HEMATOPOIETIC_STEM_CELL_VS_LYMPHOID_PRIMED_MPP_UP
GSE37301_HEMATOPOIETIC_STEM_CELL_VS_RAG2_KO_NK_CELL_DN
GSE37301_HEMATOPOIETIC_STEM_CELL_VS_RAG2_KO_NK_CELL_UP
GSE37301_LYMPHOID_PRIMED_MPP_VS_GRAN_MONO_PROGENITOR_UP
GSE37301_MULTIPOTENT_PROGENITOR_VS_CD4_TCELL_UP
GSE37301_MULTIPOTENT_PROGENITOR_VS_RAG2_KO_NK_CELL_UP
GSE37532_WT_VS_PPARG_KO_VISCERAL_ADIPOSE_TISSUE_TCONV_DN
GSE37532_WT_VS_PPARG_KO_VISCERAL_ADIPOSE_TISSUE_TCONV_UP
GSE37533_PPARG1_FOXP3_VS_FOXP3_TRANSDUCED_CD4_TCELL_PIOGLITAZONE_TREATED_DN
GSE37533_PPARG1_FOXP3_VS_PPARG2_FOXP3_TRANSDUCED_CD4_TCELL_DN
GSE37533_PPARG1_FOXP3_VS_PPARG2_FOXP3_TRANSDUCED_CD4_TCELL_UP
GSE37533_UNTREATED_VS_PIOGLIZATONE_TREATED_CD4_TCELL_PPARG2_AND_FOXP3_TRASDUCED_DN
GSE37534_GW1929_VS_ROSIGLITAZONE_TREATED_CD4_TCELL_PPARG1_FOXP3_TRANSDUCED_DN
GSE37534_UNTREATED_VS_PIOGLITAZONE_TREATED_CD4_TCELL_PPARG1_AND_FOXP3_TRASDUCED_UP
GSE37605_C57BL6_VS_NOD_FOXP3_FUSION_GFP_TCONV_DN
GSE37605_C57BL6_VS_NOD_FOXP3_IRES_GFP_TREG_DN
GSE39022_LN_VS_SPLEEN_DC_DN
GSE39110_DAY3_VS_DAY6_POST_IMMUNIZATION_CD8_TCELL_UP
GSE39110_DAY3_VS_DAY6_POST_IMMUNIZATION_CD8_TCELL_WITH_IL2_TREATMENT_DN
GSE3920_IFNA_VS_IFNG_TREATED_FIBROBLAST_DN
GSE3920_UNTREATED_VS_IFNA_TREATED_ENDOTHELIAL_CELL_DN
GSE3920_UNTREATED_VS_IFNA_TREATED_FIBROBLAST_DN
GSE3920_UNTREATED_VS_IFNG_TREATED_FIBROBLAST_DN
GSE39556_CD8A_DC_VS_NK_CELL_DN
GSE39556_UNTREATED_VS_3H_POLYIC_INJ_MOUSE_CD8A_DC_UP
GSE39820_TGFBETA1_IL6_VS_TGFBETA1_IL6_IL23A_TREATED_CD4_TCELL_UP
GSE3982_BASOPHIL_VS_EFF_MEMORY_CD4_TCELL_DN
GSE3982_CENT_MEMORY_CD4_TCELL_VS_TH1_UP
GSE3982_CENT_MEMORY_CD4_TCELL_VS_TH2_UP
GSE3982_CTRL_VS_IGE_STIM_MAST_CELL_UP
GSE3982_DC_VS_BASOPHIL_DN
GSE3982_DC_VS_BCELL_DN
GSE3982_DC_VS_CENT_MEMORY_CD4_TCELL_DN
GSE3982_DC_VS_EFF_MEMORY_CD4_TCELL_DN
GSE3982_DC_VS_MAC_LPS_STIM_UP
GSE3982_EFF_MEMORY_CD4_TCELL_VS_NKCELL_UP
GSE3982_EFF_MEMORY_CD4_TCELL_VS_TH1_UP
GSE3982_EFF_MEMORY_VS_CENT_MEMORY_CD4_TCELL_DN
GSE3982_MAC_VS_BASOPHIL_DN
GSE3982_MAC_VS_BCELL_DN
GSE3982_MAC_VS_CENT_MEMORY_CD4_TCELL_DN
GSE3982_MAC_VS_EFF_MEMORY_CD4_TCELL_DN
GSE3982_MAST_CELL_VS_BASOPHIL_DN
GSE3982_MAST_CELL_VS_BCELL_DN
GSE3982_MAST_CELL_VS_CENT_MEMORY_CD4_TCELL_DN
GSE3982_MAST_CELL_VS_DC_UP
GSE3982_MAST_CELL_VS_MAC_UP
GSE3982_MEMORY_CD4_TCELL_VS_TH1_UP
GSE3982_MEMORY_CD4_TCELL_VS_TH2_UP
GSE40068_CXCR5POS_BCL6POS_TFH_VS_CXCR5NEG_BCL6NEG_CD4_TCELL_UP
GSE40273_GATA1_KO_VS_WT_TREG_DN
GSE40274_CTRL_VS_EOS_TRANSDUCED_ACTIVATED_CD4_TCELL_DN
GSE40274_CTRL_VS_FOXP3_AND_HELIOS_TRANSDUCED_ACTIVATED_CD4_TCELL_UP
GSE40274_EOS_VS_FOXP3_AND_EOS_TRANSDUCED_ACTIVATED_CD4_TCELL_UP
GSE40274_FOXP3_VS_FOXP3_AND_LEF1_TRANSDUCED_ACTIVATED_CD4_TCELL_DN
GSE40274_FOXP3_VS_FOXP3_AND_PBX1_TRANSDUCED_ACTIVATED_CD4_TCELL_DN
GSE40274_FOXP3_VS_FOXP3_AND_SATB1_TRANSDUCED_ACTIVATED_CD4_TCELL_DN
GSE40274_FOXP3_VS_FOXP3_AND_XBP1_TRANSDUCED_ACTIVATED_CD4_TCELL_DN
GSE40274_LEF1_VS_FOXP3_AND_LEF1_TRANSDUCED_ACTIVATED_CD4_TCELL_DN
GSE40274_XBP1_VS_FOXP3_AND_XBP1_TRANSDUCED_ACTIVATED_CD4_TCELL_DN
GSE40274_XBP1_VS_FOXP3_AND_XBP1_TRANSDUCED_ACTIVATED_CD4_TCELL_UP
GSE40277_GATA1_AND_SATB1_TRANSDUCED_VS_CTRL_CD4_TCELL_DN
GSE40441_NRP1_POS_INDUCED_TREG_VS_NRP1_NEG_NATURAL_TREG_UP
GSE40443_INDUCED_VS_TOTAL_TREG_UP
GSE40655_FOXO1_KO_VS_WT_NTREG_UP
GSE40666_NAIVE_VS_EFFECTOR_CD8_TCELL_UP
GSE40666_WT_VS_STAT1_KO_CD8_TCELL_UP
GSE40666_WT_VS_STAT1_KO_CD8_TCELL_WITH_IFNA_STIM_90MIN_UP
GSE40666_WT_VS_STAT4_KO_CD8_TCELL_DN
GSE40666_WT_VS_STAT4_KO_CD8_TCELL_WITH_IFNA_STIM_90MIN_UP
GSE40685_NAIVE_CD4_TCELL_VS_TREG_DN
GSE411_UNSTIM_VS_100MIN_IL6_STIM_MACROPHAGE_DN
GSE411_UNSTIM_VS_400MIN_IL6_STIM_MACROPHAGE_UP
GSE411_UNSTIM_VS_400MIN_IL6_STIM_SOCS3_KO_MACROPHAGE_UP
GSE411_WT_VS_SOCS3_KO_MACROPHAGE_DN
GSE411_WT_VS_SOCS3_KO_MACROPHAGE_IL6_STIM_100MIN_DN
GSE411_WT_VS_SOCS3_KO_MACROPHAGE_IL6_STIM_400MIN_DN
GSE4142_GC_BCELL_VS_MEMORY_BCELL_DN
GSE41867_DAY6_EFFECTOR_VS_DAY30_MEMORY_CD8_TCELL_LCMV_ARMSTRONG_DN
GSE41867_DAY6_VS_DAY15_LCMV_ARMSTRONG_EFFECTOR_CD8_TCELL_DN
GSE41867_DAY6_VS_DAY8_LCMV_CLONE13_EFFECTOR_CD8_TCELL_DN
GSE41867_DAY8_VS_DAY15_LCMV_CLONE13_EFFECTOR_CD8_TCELL_UP
GSE41867_NAIVE_VS_DAY15_LCMV_ARMSTRONG_EFFECTOR_CD8_TCELL_DN
GSE41867_NAIVE_VS_DAY8_LCMV_EFFECTOR_CD8_TCELL_DN
GSE41978_ID2_KO_AND_BIM_KO_VS_BIM_KO_KLRG1_LOW_EFFECTOR_CD8_TCELL_DN
GSE41978_WT_VS_BIM_KO_KLRG1_LOW_EFFECTOR_CD8_TCELL_DN
GSE42021_CD24HI_VS_CD24INT_TREG_THYMUS_UP
GSE42021_CD24HI_VS_CD24LOW_TREG_THYMUS_UP
GSE42021_TREG_VS_TCONV_PLN_DN
GSE42724_MEMORY_BCELL_VS_PLASMABLAST_DN
GSE43863_DAY6_EFF_VS_DAY150_MEM_LY6C_INT_CXCR5POS_CD4_TCELL_UP
GSE43863_NAIVE_VS_TH1_EFF_CD4_TCELL_D6_LCMV_UP
GSE43863_TH1_VS_TFH_EFFECTOR_CD4_TCELL_DN
GSE43863_TH1_VS_TFH_MEMORY_CD4_TCELL_DN
GSE43955_10H_VS_60H_ACT_CD4_TCELL_DN
GSE44649_WT_VS_MIR155_KO_ACTIVATED_CD8_TCELL_DN
GSE45365_HEALTHY_VS_MCMV_INFECTION_CD11B_DC_UP
GSE45365_HEALTHY_VS_MCMV_INFECTION_CD8A_DC_IFNAR_KO_UP
GSE45365_WT_VS_IFNAR_KO_CD8A_DC_UP
GSE45739_UNSTIM_VS_ACD3_ACD28_STIM_NRAS_KO_CD4_TCELL_UP
GSE45739_UNSTIM_VS_ACD3_ACD28_STIM_WT_CD4_TCELL_UP
GSE45881_CXCR6HI_VS_CXCR1LO_COLONIC_LAMINA_PROPRIA_UP
GSE4590_PRE_BCELL_VS_VPREB_POS_LARGE_PRE_BCELL_DN
GSE46468_LUNG_INNATE_LYMPHOID_CELL_VS_SPLEEN_CD4_TCELL_UP
GSE46606_DAY1_VS_DAY3_CD40L_IL2_IL5_STIMULATED_IRF4HIGH_BCELL_UP
GSE46606_IRF4HIGH_VS_IRF4MID_CD40L_IL2_IL5_DAY1_STIMULATED_BCELL_UP
GSE46606_IRF4HIGH_VS_WT_CD40L_IL2_IL5_DAY1_STIMULATED_BCELL_UP
GSE46606_IRF4_KO_VS_WT_UNSTIM_BCELL_UP
GSE46606_UNSTIM_VS_CD40L_IL2_IL5_1DAY_STIMULATED_IRF4_KO_BCELL_DN
GSE46606_UNSTIM_VS_CD40L_IL2_IL5_3DAY_STIMULATED_IRF4MID_SORTED_BCELL_UP
GSE46606_UNSTIM_VS_CD40L_IL2_IL5_DAY3_STIMULATED_BCELL_UP
GSE4748_CTRL_VS_CYANOBACTERIUM_LPSLIKE_STIM_DC_3H_UP
GSE4984_GALECTIN1_VS_LPS_STIM_DC_UP
GSE4984_UNTREATED_VS_LPS_TREATED_DC_UP
GSE5142_HTERT_TRANSDUCED_VS_CTRL_CD8_TCELL_LATE_PASSAGE_CLONE_DN
GSE5503_MLN_DC_VS_PLN_DC_ACTIVATED_ALLOGENIC_TCELL_DN
GSE5503_MLN_DC_VS_SPLEEN_DC_ACTIVATED_ALLOGENIC_TCELL_DN
GSE5542_IFNG_VS_IFNA_AND_IFNG_TREATED_EPITHELIAL_CELLS_6H_DN
GSE5542_UNTREATED_VS_IFNA_AND_IFNG_TREATED_EPITHELIAL_CELLS_6H_UP
GSE5542_UNTREATED_VS_IFNA_TREATED_EPITHELIAL_CELLS_24H_DN
GSE5542_UNTREATED_VS_IFNA_TREATED_EPITHELIAL_CELLS_6H_DN
GSE5542_UNTREATED_VS_IFNG_TREATED_EPITHELIAL_CELLS_6H_UP
GSE5589_LPS_AND_IL10_VS_LPS_AND_IL6_STIM_IL10_KO_MACROPHAGE_45MIN_DN
GSE5589_LPS_VS_LPS_AND_IL10_STIM_IL10_KO_MACROPHAGE_45MIN_UP
GSE5589_LPS_VS_LPS_AND_IL6_STIM_IL10_KO_MACROPHAGE_45MIN_DN
GSE5589_WT_VS_IL10_KO_LPS_STIM_MACROPHAGE_45MIN_DN
GSE5679_CTRL_VS_PPARG_LIGAND_ROSIGLITAZONE_TREATED_DC_DN
GSE5679_RARA_AGONIST_AM580_VS_AM580_AND_ROSIGLITAZONE_TREATED_DC_DN
GSE6092_CTRL_VS_BORRELIA_BIRGDOFERI_INF_ENDOTHELIAL_CELL_UP
GSE6092_IFNG_VS_IFNG_AND_B_BURGDORFERI_INF_ENDOTHELIAL_CELL_UP
GSE6092_UNSTIM_VS_IFNG_STIM_ENDOTHELIAL_CELL_DN
GSE6259_BCELL_VS_CD4_TCELL_DN
GSE6269_E_COLI_VS_STAPH_AUREUS_INF_PBMC_UP
GSE6269_E_COLI_VS_STREP_PNEUMO_INF_PBMC_UP
GSE6269_FLU_VS_STAPH_AUREUS_INF_PBMC_UP
GSE6269_HEALTHY_VS_STAPH_PNEUMO_INF_PBMC_UP
GSE6566_STRONG_VS_WEAK_DC_STIMULATED_CD4_TCELL_DN
GSE6674_ANTI_IGM_VS_CPG_STIM_BCELL_UP
GSE6674_CPG_VS_CPG_AND_ANTI_IGM_STIM_BCELL_DN
GSE6674_PL2_3_VS_ANTI_IGM_AND_CPG_STIM_BCELL_DN
GSE6875_TCONV_VS_FOXP3_KO_TREG_DN
GSE7219_UNSTIM_VS_LPS_AND_ANTI_CD40_STIM_NIK_NFKB2_KO_DC_UP
GSE7219_WT_VS_NIK_NFKB2_KO_DC_DN
GSE7348_LPS_VS_TOLERIZED_AND_LPS_STIM_MACROPHAGE_UP
GSE7348_UNSTIM_VS_TOLERIZED_AND_LPS_STIM_MACROPHAGE_UP
GSE7460_TCONV_VS_TREG_LN_UP
GSE7460_WT_VS_FOXP3_HET_ACT_TCONV_UP
GSE7509_DC_VS_MONOCYTE_WITH_FCGRIIB_STIM_UP
GSE7548_NAIVE_VS_DAY28_PCC_IMMUNIZATION_CD4_TCELL_UP
GSE7548_NAIVE_VS_DAY7_PCC_IMMUNIZATION_CD4_TCELL_UP
GSE7568_CTRL_VS_24H_TGFB_TREATED_MACROPHAGES_WITH_IL4_AND_DEXAMETHASONE_UP
GSE7568_CTRL_VS_3H_TGFB_TREATED_MACROPHAGES_WITH_IL4_AND_DEXAMETHASONE_DN
GSE7831_1H_VS_4H_INFLUENZA_STIM_PDC_DN
GSE7852_LN_VS_FAT_TCONV_UP
GSE7852_LN_VS_FAT_TREG_UP
GSE7852_THYMUS_VS_FAT_TCONV_UP
GSE7852_TREG_VS_TCONV_DN
GSE7852_TREG_VS_TCONV_LN_DN
GSE8621_UNSTIM_VS_LPS_PRIMED_AND_LPS_STIM_MACROPHAGE_DN
GSE8621_UNSTIM_VS_LPS_STIM_MACROPHAGE_DN
GSE8678_IL7R_LOW_VS_HIGH_EFF_CD8_TCELL_DN
GSE8685_IL15_ACT_IL2_STARVED_VS_IL21_ACT_IL2_STARVED_CD4_TCELL_DN
GSE8835_CD4_VS_CD8_TCELL_UP
GSE8921_UNSTIM_0H_VS_TLR1_2_STIM_MONOCYTE_3H_UP
GSE8921_UNSTIM_VS_TLR1_2_STIM_MONOCYTE_3H_DN
GSE9006_HEALTHY_VS_TYPE_1_DIABETES_PBMC_1MONTH_POST_DX_DN
GSE9037_CTRL_VS_LPS_1H_STIM_BMDM_UP
GSE9601_UNTREATED_VS_PI3K_INHIBITOR_TREATED_HCMV_INF_MONOCYTE_DN
GSE9650_EFFECTOR_VS_MEMORY_CD8_TCELL_DN
GSE9650_GP33_VS_GP276_LCMV_SPECIFIC_EXHAUSTED_CD8_TCELL_DN
GSE9650_NAIVE_VS_EFF_CD8_TCELL_UP
GSE9946_IMMATURE_VS_MATURE_STIMULATORY_DC_UP
GSE9960_GRAM_NEG_VS_GRAM_POS_SEPSIS_PBMC_DN
HARALAMBIEVA_PBMC_FLUARIX_AGE_50_74YO_CORR_WITH_28D_MEM_B_CELL_RESPONSE_AT_3DY_NEGATIVE
KAECH_DAY8_EFF_VS_MEMORY_CD8_TCELL_DN
KAECH_NAIVE_VS_DAY15_EFF_CD8_TCELL_UP
KAECH_NAIVE_VS_DAY8_EFF_CD8_TCELL_UP
NAKAYA_B_CELL_FLUARIX_FLUVIRIN_AGE_18_50YO_7DY_DN
NAKAYA_B_CELL_FLUMIST_AGE_18_50YO_7DY_UP
NAKAYA_MONOCYTE_FLUARIX_FLUVIRIN_AGE_18_50YO_7DY_UP
NAKAYA_MYELOID_DENDRITIC_CELL_FLUARIX_FLUVIRIN_AGE_18_50YO_7DY_DN
NAKAYA_MYELOID_DENDRITIC_CELL_FLUMIST_AGE_18_50YO_7DY_UP
NAKAYA_PBMC_FLUARIX_FLUVIRIN_AGE_18_50YO_3DY_DN
NAKAYA_PBMC_FLUARIX_FLUVIRIN_AGE_18_50YO_CORRELATED_WITH_HAI_28DY_RESPONSE_AT_7DY_NEGATIVE
NAKAYA_PBMC_FLUMIST_AGE_18_50YO_7DY_UP
NAKAYA_PLASMACYTOID_DENDRITIC_CELL_FLUMIST_AGE_18_50YO_7DY_UP

## Sheet: Table S3
Supplementary Table S3. Gender, age and group information of disease groups
Clinical Variable	Healthy Control (n = 368)	Tuberculosis (n = 525)	Hepatits B (n = 125)	COVID-19 (n = 564)	AIDS (n = 390)	Sepsis (n = 546)	Bacterium (n = 114)	Virus (n = 362)	Fungus (n = 207)
Gender
Male	133 (36)	205 (39)	15 (12)	232 (41)	100 (26)	287 (53)	58 (51)	171 (47)	118 (57)
Female	110 (30)	135 (26)	15 (12)	173 (31)	53 (14)	252 (46)	56 (49)	170 (47)	89 (43)
N/A	125 (34)	185 (35)	95 (76)	159 (28)	238 (60)	7 (1)	0 (0)	21 (5)	0 (0)
Age
years (mean ± SD)	30 (± 13.91)	37 (± 15.23)	30 (± 10.97)	44 (± 17.93)	35 (± 9.74)	52 (± 20.29)	60 (± 17.42)	19 (± 22.41)	59 (± 16.96)
N/A	75 (20)	185 (35)	95 (76)	159 (20)	103(26)	72 (13)	0	167(46)	2(1)
*Genders and NA age information are reported as number (%).
**Non NA age information presented as SD.

## Sheet: Table S4
Table S4. Projects and subgroups of RNA-seq datasets for different diseases
Populations	Bioproject	Country/Region	Tissue	Counts	Subgroups
Healthy Contol	PRJNA553703	Netherlands	Whole blood	100	N/A
	PRJNA717024	France	Whole blood	48
	PRJNA509461	UK	Whole blood	13
	PRJNA662344	USA	Blood	38
	PRJNA771014	Italy	Blood	22
	PRJNA492481	USA	Peripheral blood	20
	PRJNA512474	France	Whole blood	20
	PRJNA562305	UK	Whole blood	16
	PRJEB37238	Japan	Blood	12
	PRJNA777562	UK	Whole blood	9
	PRJNA509869	Singapore	Whole blood	7
	PRJNA649786	USA	Whole blood	6
	PRJNA672843	Singapore	Whole blood RNA	6
	PRJNA595691	Brazil	Blood	5
	PRJEB14743	USA	Whole blood	5
	PRJNA258216	USA	Whole Blood	4
	PRJNA775989	USA	Blood	4
	PRJNA521868	Europe	Whole blood	3
Tuberculosis	PRJEB31975	UK	Blood	106	Active TB (n = 64)	LTBI (n = 42)
	PRJNA422163	USA	Whole blood	102	Active TB (n = 53)	LTBI (n = 49)
	PRJNA638653	UK	Whole Blood	48	Active TB (n = 32)	LTBI (n = 16)
	PRJNA422129	South Africa	Whole blood	47	Active TB (n = 31)	LTBI (n = 16)
	PRJNA470512	Indian	Whole Blood	46	N/A
	PRJNA395234	UK	Whole blood	44	Active TB (n = 28)	LTBI (n = 16)
	PRJNA422128	UK	Whole blood	42	Active TB (n = 21)	LTBI (n = 21)
	PRJEB34211	UK	Blood	37	N/A
	PRJNA422130	Singapore	Whole blood	29	LTBI (n = 29)
	PRJNA595691	Brazil	Blood	14	Active TB (n = 14)
	PRJNA327986	India	Whole blood	6	Active TB (n = 6)
	PRJNA505338	USA	Whole Blood sample	4	Active TB (n = 4)
COVID-19	PRJNA741686	USA	Whole blood	105	Moderate (n = 90)	Severe (n = 8)	Asymptomatic (n = 7)
	PRJNA679264	USA	Whole blood	77	N/A
	PRJNA722046	USA	Whole Blood	68	Critical (n = 45)	Critical (n = 23)
	PRJNA702558	Singapore	Whole blood	65	N/A
	PRJNA649786	Germany	Whole blood	52	WHO Severity 0(n = 18)	WHO Severity 1(n = 20)	WHO Severity 2(n = 14)
	PRJNA815981	Europe	Blood	47	Dead (n = 24)
	PRJEB47548	India	Blood	42	Mild (n=19)	Moderate (n=19)	Severe(n=4)
	PRJNA807370	Singapore	Whole Blood	40	Moderate(n = 10)	Mild (n = 9)	Asymptomatic (n = 8)	Severe (n = 7)	Bacterial Coinfection (n = 6)
	PRJNA700863	Greece	Whole Blood	36	Asymptomatic (n = 30)	Mild (n = 2)	Moderate (n = 2)	Severe (n = 2)
	PRJNA725183	Uganda	Whole Blood	30	Asymptomatic (n = 16)	Symptomatic (n = 14)
AIDS	PRJNA683803	Germany	Blood	193	Severe AIDS (n = 193)
	PRJNA649487	South Africa	Blood	58	N/A
	PRJEB34211	USA	Blood	44	Moderate AIDS(n = 18)	Mild AIDS (n = 14)
	PRJNA418996	UK	Whole blood	33	Severe AIDS (n = 33)
	PRJEB37238	Brazil	Blood	26	Mild AIDS(n = 19)	Moderate AIDS (n = 7)
	PRJNA680771	South Africa	Whole Blood	25	Severe AIDS (n = 25)
	PRJNA664368	Asia	Whole blood	12	N/A
Hepatits B	PRJNA727526	China	Whole blood	95	Inactive(n = 52)	Active(n = 43)
	Self-assayed and sequenced data	US	Whole blood	30	Inactive(n = 20)	Active(n = 10)
Virus	PRJNA660611	USA	Blood	167	Influenza (n = 82)	Other Virus (n = 280)
	PRJNA735653	USA	mRNA extracted from whole blood	96
	PRJNA679264	USA	Whole Blood	78
	PRJNA735656	USA	mRNA extracted from whole blood	21
Bacterium	PRJNA735653	USA	mRNA extracted from whole blood	70	N/A
	PRJNA679264	USA	Whole blood	24
	PRJNA735656	USA	mRNA extracted from whole blood	20
Fungus	PRJNA735653	USA	mRNA extracted from whole blood	116	N/A
	PRJNA735656	Canada	mRNA extracted from whole blood	91
Sepsis	PRJNA768419	Uganda	Whole Blood	344	Survived (n= 292)	Died (n = 52)
	PRJNA794277	Germany	Peripheral whole-blood	127	N/A
	PRJNA647880	Australia	Blood	65
	PRJNA329148	USA	Whole blood	7
	PRJNA258216	USA	Whole blood	3

## Sheet: Table S5
Table S5. Clinical information of our hepatitis B patients
Sample ID	Status	AFP (ng/ml)	PIVKA (mAU/ml)	ALT (U/L)	AST (U/L)	TBIL (μmol/L)	ALP (U/L)	GGT (U/L)	WBC (10e9/L)	Neutrophil (10e9/L)	Lym (10e9/L)	HBsAg (iu/ml)	IL-1β(pg/ml)	IL-2(pg/ml)	IL-4(pg/ml)	IL-5(pg/ml)	IL-6(pg/ml)	IL-8(pg/ml)	IL-10(pg/ml)	IL-12(pg/ml)	IL-17(pg/ml)	IFN-α(pg/ml)	IFN-γ(pg/ml)	TNF-α(pg/ml)
Z29	functional cured	3.29		25	19	7.3	53	36	7.91	5.04	2.08	0
Z33	functional cured	2.12		17	21	19.9	83	6				0	0.17	2.7	7.6	1.63	4.55	8.58	6.62	1.4	13.4	0.1	7.3	4.73
Z71	functional cured	4.5		12	21	13.4	69	10	5.49	2.1	2.9	0	0.1	1.71	5.94	0.61	4.59	12.7	4.76	3.45	14.32	0.75	6.39	3.6
Z88	functional cured	1.9		9	17	18.5	66	10	4.03	2.39	1.27	0	1.23	2.22	8.06	1.41	2.99	5.95	5.62	1.07	15.24	1.16	9.49	4.42
Z90	functional cured	1.58	15	12	28	30.7	56	18	5.48	3.4	1.51	0	1.26	2.21	7.4	1.63	3.25	11.7	7.1	1.4	14.15	0.96	8.83	3.47
Z94	functional cured	2.4		35	32	15.7	98	19	3.72	2.39	0.86	0	0.1	1.47	4.25	0.57	2.02	11.92	3.85	0.55	5.58	1.16	4.51	1.05
Z15	HbsAg (+); HbeAb (+); HbcAb (+)	2.08		23	19	13.4	56	14	8.13	5.04	2.57	197
Z21	HbsAg(+); HbeAg(+); HbcAb(+);	1.29		23	23	12.7	147	22	8.17	6.3	1.51	776
Z35	HbsAg(+); HbeAg(+); HbcAb(+);	4.02		8	18	23.9	64	9	7.82	4.05	3.33	671	0.8	2.55	8.36	1.31	1.78	17.53	5.35	0.92	16.07	1.81	8.24	5.36
Z60	HbsAg(+); HbeAg(+); HbcAb(+);	4.75		22	24	16.2	67	15	4.34	2.55	1.37	753	0.46	1.5	6.29	0.84	2.05	41.38	4.71	0.37	11.47	0.47	6.74	4.19
Z67	HbsAg(+); HbeAg(+); HbcAb(+);	7.8		22	21	18.8	99	19	7.63	4.79	2.2	841	6.81	0.9	3.95	1.44	6.58	107.03	3.37	3.04	6.18	2	5.6	4.01
Z103	HbsAg(+); HbeAg(+); HbcAb(+);											541	0.17	1.9	6.24	0.94	3.21	13.26	6.47	1.02	9.95	2.19	6.74	5.18
Z13	HbsAg (+); HbeAb (+); HbcAb (+)	3.66		23	28	23.2	79	10	8.57	6.58	1.45	2516
Z18	HbsAg (+); HbeAb (+); HbcAb (+)	4.04		11	20	13.7	50	10	5.13	3.31	1.36	3594
Z79	HbsAg(+); HbeAg(+); HbcAb(+);								5.9	3.2	1.98	3018	0.84	1.91	7.35	0.84	4.08	49.73	5.46	0.28	14.27	1.22	8.28	5.36
Z87	HbsAg(+); HbeAg(+); HbcAb(+);	4.02		17	25	15.7	72	11				3295	0.61	2.6	7.96	1.27	2.73	12.59	6.62	2.14	13.9	1.75	7.94	6.91
Z97	HbsAg(+); HbeAg(+); HbcAb(+);								8.2	4.37	3.15	6612	0.1	1.96	7.1	0.67	1045.75	34.01	4.55	0.37	11.47	0.89	8.2	5.22
Z107	HbsAg(+); HbeAg(+); HbcAb(+);	1.59		46	27	20.2	83	24	9.3	6.36	2.32	9921	0.84	2.03	7.1	0.47	6.45	32.11	6.78	1.02	13.99	1.94	7.22	4.1
Z48	HbsAg (+); HbeAb (+); HbcAb (+)	4.04		38	24	12.5	59	14	4.55	2.36	1.66	902	0.35	1.75	4.05	1.08	21.62	45.67	10.27	25.64	6.88	0.1	3.9	0.17
Z85	HbsAg (+); HbeAb (+); HbcAb (+)	2.43		15	22	18.4	80	11	4.89	2.5	1.95	546	0.32	2.17	7.45	1.34	3.66	13.65	6.25	3.09	13.99	0.47	8.99	5.49
Z112	HbsAg (+); HbeAb (+); HbcAb (+)			8	11	13.3	52	9				721	0.69	2.33	6.19	1.57	3.44	7.21	5.14	0.37	9.36	1.68	5.69	3.15
Z113	HbsAg (+); HbeAb (+); HbcAb (+)	3.42		22	21	16.4	75	9				753	12.16	1.6	6.89	1.54	6.17	10.97	6.25	0.92	9.36	1.29	5.77	3.47
Z118	HbsAg (+); HbeAb (+); HbcAb (+)	4.44		18	19	17.8	78	15	5.83	2.82	2.02	522	0.69	1.91	7.35	1.27	4.08	11.14	6.41	0.33	11.13	1.49	6.7	4.46
Z120	HbsAg (+); HbeAb (+); HbcAb (+)	2.5		27	23	18.5	73	40	7.06	5.51	1.07	408	0.54	1.72	5.44	0.94	2.05	14.61	3.8	0.97	11.89	0.61	6.78	4.24
Z63	HbsAg (+); HbeAb (+); HbcAb (+)	4.33	17	25	26	8.5	85	11	3.89	2.16	1.2	4131	0.73	1.86	5.19	0.4	3.59	41.95	4.23	0.88	8.76	1.16	6.22	1.81
Z84	HbsAg (+); HbeAb (+); HbcAb (+)	3.64		14	22	11.3	142	16				1803	0.24	1.81	4.74	0.61	3.06	19.96	4.01	0.1	9.95	1.75	6.17	5.13
Z99	HbsAg (+); HbeAb (+); HbcAb (+)								4.13	2.04	1.67	2001	0.43	1.32	4.84	0.57	2.19	7.81	3.96	0.69	7.99	2.63	5.69	3.87
Z100	HbsAg(+); HbeAg(+); HbcAb(+)								4.97	2.99	1.51	2410	0.13	1.39	5.24	1.24	2.66	9.47	3.53	0.6	5.66	2.07	5.64	3.78
Z128	HbsAg (+); HbeAb (+); HbcAb (+)	2.72		27	21	9.4	90	16	4.6	1.95	2.02	2308	0.77	2.13	6.69	0.43	2.66	14.49	6.62	0.6	11.3	1.55	7.13	4.64
Z129	HbsAg (+); HbeAb (+); HbcAb (+)	2.31		15	27	14.7	91	15	4.96	2.76	1.6	1952	0.77	2.37	8.11	0.91	2.19	10.08	6.04	0.02	13.74	0.18	9.58	5.49
AFP: alpha-fetoprotein.
PIVKA: prothrombin induced by vitamin K deficiency or antagonist.
ALT: Alanine aminotransferase.
TBIL: total bilirubin.
WBC: white blood cells.
HBsAg: hepatitis B surface antigen.
HbeAb: anti-HBe antibody.
HbcAb: hepatitis B core antibody.

## Sheet: Table S6
Table S6.Patients composition of total data
Group	Number of samples
AIDS	391
Bacterial (Streptococcus pneumoniae, Staphylococcus aureus, Polymicrobial, Escherichia coli, Haemophilus influenza, Klebsiella pneumoniae, Legionella sp., Streptococcus agalactiae, Streptococcus pyogenes, Proteus mirabilis)	92
Bacterial Pneumonia	24
COVID-19	546
Candidemia	211
DNA virus (Adenovirus, Cytomegalo virus, Ebstein-Barr virus, Herpes Simplex virus)	16
Dengue virus	21
Enterovirus or Rhinovirus	31
Healthy	368
Influenza	82
Metapneumovirus	17
Mixed Candida/Bacterial	79
Respiratory RNA virus (Parainfluenza virus and Respiratory Syncytial virus)	17
Seasonal Coronavirus	61
Sepsis	546
Tuberculosis	525
Virus (Influenza A and B, Rhinovirus, Respiratory syncytial virus, Human metapneumovirus, Coronavirus, Coxsackievirus/Echovirus, Rhinovirus and Parainfluenza)	117
Hepatits B (HBV)	95
Total	3202
